# Supplementary material for: A study of blockchain-based liquidity cross-chain model
Source: PLoS One. 2024 Jun 11;19(6):e0302145. doi: 10.1371/journal.pone.0302145 (PMC11166350; doi:10.1371/journal.pone.0302145)
Supplement: S1 Dataset — (ZIP) [file pone.0302145.s001.zip]

Archive with 8,640 entries (8,625 files):
- Dataset/
- __MACOSX/._Dataset
- Dataset/ether strict equality (SE)/
- __MACOSX/Dataset/._ether strict equality (SE)
- Dataset/reentrancy (RE)/
- __MACOSX/Dataset/._reentrancy (RE)
- Dataset/ether frozen (EF)/
- __MACOSX/Dataset/._ether frozen (EF)
- Dataset/block number dependency (BN)/
- __MACOSX/Dataset/._block number dependency (BN)
- Dataset/unchecked external call (UC)/
- __MACOSX/Dataset/._unchecked external call (UC)
- Dataset/README.md
- __MACOSX/Dataset/._README.md
- Dataset/integer overflow (OF)/
- __MACOSX/Dataset/._integer overflow (OF)
- Dataset/ground truth label.csv
- __MACOSX/Dataset/._ground truth label.csv
- Dataset/timestamp dependency (TP)/
- __MACOSX/Dataset/._timestamp dependency (TP)
- Dataset/dangerous delegatecall (DE)/
- __MACOSX/Dataset/._dangerous delegatecall (DE)
- Dataset/ether strict equality (SE)/825.sol
- __MACOSX/Dataset/ether strict equality (SE)/._825.sol
- Dataset/ether strict equality (SE)/831.sol
- __MACOSX/Dataset/ether strict equality (SE)/._831.sol
- Dataset/ether strict equality (SE)/1355.sol
- __MACOSX/Dataset/ether strict equality (SE)/._1355.sol
- Dataset/ether strict equality (SE)/1382.sol
- __MACOSX/Dataset/ether strict equality (SE)/._1382.sol
- Dataset/ether strict equality (SE)/170.sol
- __MACOSX/Dataset/ether strict equality (SE)/._170.sol
- Dataset/ether strict equality (SE)/1194.sol
- __MACOSX/Dataset/ether strict equality (SE)/._1194.sol
- Dataset/ether strict equality (SE)/414.sol
- __MACOSX/Dataset/ether strict equality (SE)/._414.sol
- Dataset/ether strict equality (SE)/1023.sol
- __MACOSX/Dataset/ether strict equality (SE)/._1023.sol
- Dataset/ether strict equality (SE)/1037.sol
- __MACOSX/Dataset/ether strict equality (SE)/._1037.sol
- Dataset/ether strict equality (SE)/789.sol
- __MACOSX/Dataset/ether strict equality (SE)/._789.sol
- Dataset/ether strict equality (SE)/1547.sol
- __MACOSX/Dataset/ether strict equality (SE)/._1547.sol
- Dataset/ether strict equality (SE)/979.sol
- __MACOSX/Dataset/ether strict equality (SE)/._979.sol
- Dataset/ether strict equality (SE)/1235.sol
- __MACOSX/Dataset/ether strict equality (SE)/._1235.sol
- Dataset/ether strict equality (SE)/1553.sol
- __MACOSX/Dataset/ether strict equality (SE)/._1553.sol
- Dataset/ether strict equality (SE)/1591.sol
- __MACOSX/Dataset/ether strict equality (SE)/._1591.sol
- Dataset/ether strict equality (SE)/777.sol
- __MACOSX/Dataset/ether strict equality (SE)/._777.sol
- Dataset/ether strict equality (SE)/1552.sol
- __MACOSX/Dataset/ether strict equality (SE)/._1552.sol
- Dataset/ether strict equality (SE)/207.sol
- __MACOSX/Dataset/ether strict equality (SE)/._207.sol
- Dataset/ether strict equality (SE)/549.sol
- __MACOSX/Dataset/ether strict equality (SE)/._549.sol
- Dataset/ether strict equality (SE)/1036.sol
- __MACOSX/Dataset/ether strict equality (SE)/._1036.sol
- Dataset/ether strict equality (SE)/367.sol
- __MACOSX/Dataset/ether strict equality (SE)/._367.sol
- Dataset/ether strict equality (SE)/429.sol
- __MACOSX/Dataset/ether strict equality (SE)/._429.sol
- Dataset/ether strict equality (SE)/1618.sol
- __MACOSX/Dataset/ether strict equality (SE)/._1618.sol
- Dataset/ether strict equality (SE)/398.sol
- __MACOSX/Dataset/ether strict equality (SE)/._398.sol
- Dataset/ether strict equality (SE)/1340.sol
- __MACOSX/Dataset/ether strict equality (SE)/._1340.sol
- Dataset/ether strict equality (SE)/1354.sol
- __MACOSX/Dataset/ether strict equality (SE)/._1354.sol
- Dataset/ether strict equality (SE)/1418.sol
- __MACOSX/Dataset/ether strict equality (SE)/._1418.sol
- Dataset/ether strict equality (SE)/826.sol
- __MACOSX/Dataset/ether strict equality (SE)/._826.sol
- Dataset/ether strict equality (SE)/198.sol
- __MACOSX/Dataset/ether strict equality (SE)/._198.sol
- Dataset/ether strict equality (SE)/629.sol
- __MACOSX/Dataset/ether strict equality (SE)/._629.sol
- Dataset/ether strict equality (SE)/99.sol
- __MACOSX/Dataset/ether strict equality (SE)/._99.sol
- Dataset/ether strict equality (SE)/601.sol
- __MACOSX/Dataset/ether strict equality (SE)/._601.sol
- Dataset/ether strict equality (SE)/1168.sol
- __MACOSX/Dataset/ether strict equality (SE)/._1168.sol
- Dataset/ether strict equality (SE)/417.sol
- __MACOSX/Dataset/ether strict equality (SE)/._417.sol
- Dataset/ether strict equality (SE)/371.sol
- __MACOSX/Dataset/ether strict equality (SE)/._371.sol
- Dataset/ether strict equality (SE)/588.sol
- __MACOSX/Dataset/ether strict equality (SE)/._588.sol
- Dataset/ether strict equality (SE)/1020.sol
- __MACOSX/Dataset/ether strict equality (SE)/._1020.sol
- Dataset/ether strict equality (SE)/205.sol
- __MACOSX/Dataset/ether strict equality (SE)/._205.sol
- Dataset/ether strict equality (SE)/985.sol
- __MACOSX/Dataset/ether strict equality (SE)/._985.sol
- Dataset/ether strict equality (SE)/1593.sol
- __MACOSX/Dataset/ether strict equality (SE)/._1593.sol
- Dataset/ether strict equality (SE)/775.sol
- __MACOSX/Dataset/ether strict equality (SE)/._775.sol
- Dataset/ether strict equality (SE)/1592.sol
- __MACOSX/Dataset/ether strict equality (SE)/._1592.sol
- Dataset/ether strict equality (SE)/984.sol
- __MACOSX/Dataset/ether strict equality (SE)/._984.sol
- Dataset/ether strict equality (SE)/1551.sol
- __MACOSX/Dataset/ether strict equality (SE)/._1551.sol
- Dataset/ether strict equality (SE)/1237.sol
- __MACOSX/Dataset/ether strict equality (SE)/._1237.sol
- Dataset/ether strict equality (SE)/953.sol
- __MACOSX/Dataset/ether strict equality (SE)/._953.sol
- Dataset/ether strict equality (SE)/1579.sol
- __MACOSX/Dataset/ether strict equality (SE)/._1579.sol
- Dataset/ether strict equality (SE)/576.sol
- __MACOSX/Dataset/ether strict equality (SE)/._576.sol
- Dataset/ether strict equality (SE)/1035.sol
- __MACOSX/Dataset/ether strict equality (SE)/._1035.sol
- Dataset/ether strict equality (SE)/416.sol
- __MACOSX/Dataset/ether strict equality (SE)/._416.sol
- Dataset/ether strict equality (SE)/1169.sol
- __MACOSX/Dataset/ether strict equality (SE)/._1169.sol
- Dataset/ether strict equality (SE)/1394.sol
- __MACOSX/Dataset/ether strict equality (SE)/._1394.sol
- Dataset/ether strict equality (SE)/614.sol
- __MACOSX/Dataset/ether strict equality (SE)/._614.sol
- Dataset/ether strict equality (SE)/199.sol
- __MACOSX/Dataset/ether strict equality (SE)/._199.sol
- Dataset/ether strict equality (SE)/73.sol
- __MACOSX/Dataset/ether strict equality (SE)/._73.sol
- Dataset/ether strict equality (SE)/1421.sol
- __MACOSX/Dataset/ether strict equality (SE)/._1421.sol
- Dataset/ether strict equality (SE)/1435.sol
- __MACOSX/Dataset/ether strict equality (SE)/._1435.sol
- Dataset/ether strict equality (SE)/1384.sol
- __MACOSX/Dataset/ether strict equality (SE)/._1384.sol
- Dataset/ether strict equality (SE)/604.sol
- __MACOSX/Dataset/ether strict equality (SE)/._604.sol
- Dataset/ether strict equality (SE)/1151.sol
- __MACOSX/Dataset/ether strict equality (SE)/._1151.sol
- Dataset/ether strict equality (SE)/1637.sol
- __MACOSX/Dataset/ether strict equality (SE)/._1637.sol
- Dataset/ether strict equality (SE)/374.sol
- __MACOSX/Dataset/ether strict equality (SE)/._374.sol
- Dataset/ether strict equality (SE)/412.sol
- __MACOSX/Dataset/ether strict equality (SE)/._412.sol
- Dataset/ether strict equality (SE)/599.sol
- __MACOSX/Dataset/ether strict equality (SE)/._599.sol
- Dataset/ether strict equality (SE)/200.sol
- __MACOSX/Dataset/ether strict equality (SE)/._200.sol
- Dataset/ether strict equality (SE)/1541.sol
- __MACOSX/Dataset/ether strict equality (SE)/._1541.sol
- Dataset/ether strict equality (SE)/1582.sol
- __MACOSX/Dataset/ether strict equality (SE)/._1582.sol
- Dataset/ether strict equality (SE)/956.sol
- __MACOSX/Dataset/ether strict equality (SE)/._956.sol
- Dataset/ether strict equality (SE)/1568.sol
- __MACOSX/Dataset/ether strict equality (SE)/._1568.sol
- Dataset/ether strict equality (SE)/1540.sol
- __MACOSX/Dataset/ether strict equality (SE)/._1540.sol
- Dataset/ether strict equality (SE)/567.sol
- __MACOSX/Dataset/ether strict equality (SE)/._567.sol
- Dataset/ether strict equality (SE)/407.sol
- __MACOSX/Dataset/ether strict equality (SE)/._407.sol
- Dataset/ether strict equality (SE)/375.sol
- __MACOSX/Dataset/ether strict equality (SE)/._375.sol
- Dataset/ether strict equality (SE)/1178.sol
- __MACOSX/Dataset/ether strict equality (SE)/._1178.sol
- Dataset/ether strict equality (SE)/1636.sol
- __MACOSX/Dataset/ether strict equality (SE)/._1636.sol
- Dataset/ether strict equality (SE)/89.sol
- __MACOSX/Dataset/ether strict equality (SE)/._89.sol
- Dataset/ether strict equality (SE)/611.sol
- __MACOSX/Dataset/ether strict equality (SE)/._611.sol
- Dataset/ether strict equality (SE)/177.sol
- __MACOSX/Dataset/ether strict equality (SE)/._177.sol
- Dataset/ether strict equality (SE)/822.sol
- __MACOSX/Dataset/ether strict equality (SE)/._822.sol
- Dataset/ether strict equality (SE)/62.sol
- __MACOSX/Dataset/ether strict equality (SE)/._62.sol
- Dataset/ether strict equality (SE)/1346.sol
- __MACOSX/Dataset/ether strict equality (SE)/._1346.sol
- Dataset/ether strict equality (SE)/48.sol
- __MACOSX/Dataset/ether strict equality (SE)/._48.sol
- Dataset/ether strict equality (SE)/607.sol
- __MACOSX/Dataset/ether strict equality (SE)/._607.sol
- Dataset/ether strict equality (SE)/175.sol
- __MACOSX/Dataset/ether strict equality (SE)/._175.sol
- Dataset/ether strict equality (SE)/1152.sol
- __MACOSX/Dataset/ether strict equality (SE)/._1152.sol
- Dataset/ether strict equality (SE)/388.sol
- __MACOSX/Dataset/ether strict equality (SE)/._388.sol
- Dataset/ether strict equality (SE)/377.sol
- __MACOSX/Dataset/ether strict equality (SE)/._377.sol
- Dataset/ether strict equality (SE)/1032.sol
- __MACOSX/Dataset/ether strict equality (SE)/._1032.sol
- Dataset/ether strict equality (SE)/565.sol
- __MACOSX/Dataset/ether strict equality (SE)/._565.sol
- Dataset/ether strict equality (SE)/1542.sol
- __MACOSX/Dataset/ether strict equality (SE)/._1542.sol
- Dataset/ether strict equality (SE)/798.sol
- __MACOSX/Dataset/ether strict equality (SE)/._798.sol
- Dataset/ether strict equality (SE)/1595.sol
- __MACOSX/Dataset/ether strict equality (SE)/._1595.sol
- Dataset/ether strict equality (SE)/767.sol
- __MACOSX/Dataset/ether strict equality (SE)/._767.sol
- Dataset/ether strict equality (SE)/982.sol
- __MACOSX/Dataset/ether strict equality (SE)/._982.sol
- Dataset/ether strict equality (SE)/996.sol
- __MACOSX/Dataset/ether strict equality (SE)/._996.sol
- Dataset/ether strict equality (SE)/941.sol
- __MACOSX/Dataset/ether strict equality (SE)/._941.sol
- Dataset/ether strict equality (SE)/1557.sol
- __MACOSX/Dataset/ether strict equality (SE)/._1557.sol
- Dataset/ether strict equality (SE)/1543.sol
- __MACOSX/Dataset/ether strict equality (SE)/._1543.sol
- Dataset/ether strict equality (SE)/570.sol
- __MACOSX/Dataset/ether strict equality (SE)/._570.sol
- Dataset/ether strict equality (SE)/1033.sol
- __MACOSX/Dataset/ether strict equality (SE)/._1033.sol
- Dataset/ether strict equality (SE)/612.sol
- __MACOSX/Dataset/ether strict equality (SE)/._612.sol
- Dataset/ether strict equality (SE)/1379.sol
- __MACOSX/Dataset/ether strict equality (SE)/._1379.sol
- Dataset/ether strict equality (SE)/821.sol
- __MACOSX/Dataset/ether strict equality (SE)/._821.sol
- Dataset/ether strict equality (SE)/809.sol
- __MACOSX/Dataset/ether strict equality (SE)/._809.sol
- Dataset/ether strict equality (SE)/1478.sol
- __MACOSX/Dataset/ether strict equality (SE)/._1478.sol
- Dataset/ether strict equality (SE)/852.sol
- __MACOSX/Dataset/ether strict equality (SE)/._852.sol
- Dataset/ether strict equality (SE)/488.sol
- __MACOSX/Dataset/ether strict equality (SE)/._488.sol
- Dataset/ether strict equality (SE)/477.sol
- __MACOSX/Dataset/ether strict equality (SE)/._477.sol
- Dataset/ether strict equality (SE)/1242.sol
- __MACOSX/Dataset/ether strict equality (SE)/._1242.sol
- Dataset/ether strict equality (SE)/1530.sol
- __MACOSX/Dataset/ether strict equality (SE)/._1530.sol
- Dataset/ether strict equality (SE)/1281.sol
- __MACOSX/Dataset/ether strict equality (SE)/._1281.sol
- Dataset/ether strict equality (SE)/1295.sol
- __MACOSX/Dataset/ether strict equality (SE)/._1295.sol
- Dataset/ether strict equality (SE)/714.sol
- __MACOSX/Dataset/ether strict equality (SE)/._714.sol
- Dataset/ether strict equality (SE)/1243.sol
- __MACOSX/Dataset/ether strict equality (SE)/._1243.sol
- Dataset/ether strict equality (SE)/1525.sol
- __MACOSX/Dataset/ether strict equality (SE)/._1525.sol
- Dataset/ether strict equality (SE)/933.sol
- __MACOSX/Dataset/ether strict equality (SE)/._933.sol
- Dataset/ether strict equality (SE)/310.sol
- __MACOSX/Dataset/ether strict equality (SE)/._310.sol
- Dataset/ether strict equality (SE)/1121.sol
- __MACOSX/Dataset/ether strict equality (SE)/._1121.sol
- Dataset/ether strict equality (SE)/1109.sol
- __MACOSX/Dataset/ether strict equality (SE)/._1109.sol
- Dataset/ether strict equality (SE)/1486.sol
- __MACOSX/Dataset/ether strict equality (SE)/._1486.sol
- Dataset/ether strict equality (SE)/1492.sol
- __MACOSX/Dataset/ether strict equality (SE)/._1492.sol
- Dataset/ether strict equality (SE)/1479.sol
- __MACOSX/Dataset/ether strict equality (SE)/._1479.sol
- Dataset/ether strict equality (SE)/853.sol
- __MACOSX/Dataset/ether strict equality (SE)/._853.sol
- Dataset/ether strict equality (SE)/13.sol
- __MACOSX/Dataset/ether strict equality (SE)/._13.sol
- Dataset/ether strict equality (SE)/689.sol
- __MACOSX/Dataset/ether strict equality (SE)/._689.sol
- Dataset/ether strict equality (SE)/1447.sol
- __MACOSX/Dataset/ether strict equality (SE)/._1447.sol
- Dataset/ether strict equality (SE)/1453.sol
- __MACOSX/Dataset/ether strict equality (SE)/._1453.sol
- Dataset/ether strict equality (SE)/879.sol
- __MACOSX/Dataset/ether strict equality (SE)/._879.sol
- Dataset/ether strict equality (SE)/892.sol
- __MACOSX/Dataset/ether strict equality (SE)/._892.sol
- Dataset/ether strict equality (SE)/138.sol
- __MACOSX/Dataset/ether strict equality (SE)/._138.sol
- Dataset/ether strict equality (SE)/1484.sol
- __MACOSX/Dataset/ether strict equality (SE)/._1484.sol
- Dataset/ether strict equality (SE)/110.sol
- __MACOSX/Dataset/ether strict equality (SE)/._110.sol
- Dataset/ether strict equality (SE)/1490.sol
- __MACOSX/Dataset/ether strict equality (SE)/._1490.sol
- Dataset/ether strict equality (SE)/1645.sol
- __MACOSX/Dataset/ether strict equality (SE)/._1645.sol
- Dataset/ether strict equality (SE)/1651.sol
- __MACOSX/Dataset/ether strict equality (SE)/._1651.sol
- Dataset/ether strict equality (SE)/312.sol
- __MACOSX/Dataset/ether strict equality (SE)/._312.sol
- Dataset/ether strict equality (SE)/474.sol
- __MACOSX/Dataset/ether strict equality (SE)/._474.sol
- Dataset/ether strict equality (SE)/1240.sol
- __MACOSX/Dataset/ether strict equality (SE)/._1240.sol
- Dataset/ether strict equality (SE)/515.sol
- __MACOSX/Dataset/ether strict equality (SE)/._515.sol
[truncated: 8,340 more entries]
