# Supplementary material for: A study of blockchain-based liquidity cross-chain model
Source: PLoS One. 2024 Jun 11;19(6):e0302145. doi: 10.1371/journal.pone.0302145 (PMC11166350; doi:10.1371/journal.pone.0302145)
Supplement: S1 Dataset — (ZIP) [file pone.0302145.s001.zip › Dataset/ground truth label.csv]

## Sheet: timestamp dependency
file	contract	ground truth
15	Ownable	0
15	Pausable	0
15	ContractReceiver	0
15	ERC20Interface	0
15	ERC223	0
15	NXX	1
124	AccessAdmin	0
124	AccessService	0
124	TTCInterface	0
124	TTPresale	1
176	ERC20	0
176	Ownable	0
176	IcoRocketFuel	1
188	F3Devents	0
188	modularShort	0
188	Duang8	1
215	Ownable	0
215	Pausable	0
215	ERC721Basic	0
215	HorseyExchange	0
215	EthorseRace	0
215	EthorseHelpers	0
215	RoyalStablesInterface	0
215	HorseyToken	0
215	HorseyPilot	0
237	braggerContract	1
292	ERC20Basic	0
292	SafeMath	0
292	Ownable	0
292	Haltable	0
292	PricingStrategy	0
292	FinalizeAgent	0
292	ERC20	0
292	FractionalERC20Ext	0
292	CrowdsaleExt	1
292	StandardToken	0
292	UpgradeAgent	0
292	UpgradeableToken	0
292	ReleasableToken	0
292	MintableTokenExt	0
292	CrowdsaleTokenExt	0
292	ReservedTokensFinalizeAgent	0
295	ERC20Basic	0
295	Ownable	0
295	Haltable	0
295	PricingStrategy	0
295	FinalizeAgent	0
295	ERC20	0
295	FractionalERC20Ext	0
295	CrowdsaleExt	1
295	ReleasableToken	0
295	NullFinalizeAgentExt	0
347	Ownable	0
347	ERC20	0
347	AddressesFilterFeature	0
347	ERC20Basic	0
347	BasicToken	0
347	StandardToken	0
347	MintableToken	0
347	Token	0
347	CrowdsaleWPTByRounds	1
361	ERC20Basic	0
361	BasicToken	0
361	ERC20	0
361	StandardToken	0
361	Ownable	0
361	MintableToken	0
361	FreezableToken	1
361	BurnableToken	0
361	Pausable	0
361	FreezableMintableToken	1
361	Consts	0
361	MainToken	0
399	Ownable	0
399	Saturn	1
401	EVOLUTION2	0
419	SnooKarma	1
428	F3Devents	0
428	modularShort	0
428	F3DPLUS	1
496	YellowBetterToken	0
496	TokenSale	1
518	F3Devents	0
518	modularLong	0
518	SCardLong	1
578	FsTKAuthority	0
578	Authorizable	0
578	IssuerContract	0
578	ERC20	0
578	SecureERC20	0
578	FsTKToken	0
578	ERC20Like	1
578	SmartToken	0
613	SnooKarma	1
649	ERC20Basic	0
649	ERC20	0
649	Ownable	0
649	DVPlock	1
665	ERC20TokenInterface	0
665	TwoYearDreamTokensVesting	1
711	Owned	0
711	ERC20	0
711	ERC20Token	0
711	H2OC	0
738	Permissioned	0
738	ERC223	0
738	Token	1
739	Crowdsale	1
837	Ownable	0
837	MyCryptoChampCore	0
837	Inherit	0
837	Strings	0
837	Controller	1
838	Controller	0
838	MyCryptoChampCore	0
883	RakuRakuEth	1
1051	DSAuthority	0
1051	DSAuthEvents	0
1051	DSAuth	0
1051	DSNote	0
1051	DSStop	0
1051	DSMath	0
1051	ERC20	0
1051	Coin	0
1051	FreezerAuthority	0
1051	LimitCollectCoin	1
1182	Ownable	0
1182	BitSongCrowdsale	1
1256	Betting	1
1318	ERC20Interface	0
1318	WorkIt	1
1667	ReentrancyGuard	0
1667	Ownable	0
1667	JobsBounty	1
1671	EthertoteToken	0
1671	TokenSale	1
1700	TheEthGameTrophy	0
1703	TheEthGame	0
1704	Dividends	0
1704	Events	0
1704	Constants	0
1704	State	0
1704	Core	0
1704	ExternalView	1
1704	Internal	0
1704	WinnerWinner	1
1735	moduleTokenInterface	0
1735	moduleToken	0
1774	PyramidofKhufu	0
1826	ReentrancyGuard	0
1826	Ownable	0
1826	JobsBounty	1
2293	RBACMixin	0
2293	TokenBucket	0
2315	ETHERlemon	1
2389	FsTKAuthority	0
2389	Authorizable	0
2389	ERC20	0
2389	SecureERC20	0
2389	FsTKToken	0
2389	ERC20Like	1
2389	FsTKAllocation	0
2389	FunderSmartToken	0
2391	FsTKColdWallet	1
2596	BreakTheBank	0
2598	F3Devents	0
2598	modularShort	0
2598	FoMo3Dshort	0
2599	Snow	0
2599	F3Devents	0
2599	modularShort	0
2599	SnowStorm	0
2622	F3Devents	0
2622	modularShor	0
2622	NewChance	0
2641	ERC20Basic	0
2641	SafeMath	0
2641	Ownable	0
2641	Haltable	0
2641	PricingStrategy	0
2641	FinalizeAgent	0
2641	ERC20	0
2641	FractionalERC20Ext	0
2641	CrowdsaleExt	1
2641	StandardToken	0
2641	UpgradeAgent	0
2641	UpgradeableToken	1
2641	ReleasableToken	0
2641	MintableTokenExt	0
2641	CrowdsaleTokenExt	0
2641	ReservedTokensFinalizeAgent	0
2646	SafeMath	0
2646	ERC20Basic	0
2646	Ownable	0
2646	Haltable	0
2646	PricingStrategy	0
2646	FinalizeAgent	0
2646	ERC20	0
2646	FractionalERC20Ext	0
2646	CrowdsaleExt	1
2646	StandardToken	0
2646	MintableTokenExt	0
2655	F3Devents	0
2655	modularShort	0
2655	FOMO3TEST1	0
2684	F3Devents	0
2684	modularLong	0
2684	FoMo3Dlong	0
2688	F3Devents	0
2688	F3d	1
2699	F3Devents	0
2699	modularShort	0
2699	PoHMO4D	0
2711	ERC20Interface	0
2711	ExhibationLinkingCoin	1
2716	ERC20Basic	0
2716	Ownable	0
2716	ERC20	0
2716	StandardToken	0
2716	HasNoEther	0
2716	BasicToken	0
2716	Scale	0
2717	F3Devents	0
2717	modularLong	0
2717	FoMo3Dlong	0
2723	RSEvents	0
2723	modularLastUnicorn	0
2723	LastUnicorn	0
2736	Ownable	0
2736	ERC20Basic	0
2736	ERC20	0
2736	DisbursementHandler	1
2736	Vault	0
2736	Whitelistable	0
2736	TimedStateMachine	1
2736	TokenControllerI	0
2736	BasicToken	0
2736	StandardToken	0
2736	ControllableToken	0
2736	DetailedERC20	0
2736	Token	0
2736	Sale	0
2736	FoamSale	0
2745	F3Devents	0
2745	FoMoRapid	0
2750	RSEvents	0
2750	modularRatScam	0
2750	RatScam	0
2754	LBevents	0
2754	modularShort	0
2754	LB	0
2755	ERC20Token	0
2755	TokenSafe	0
2755	HasOwner	0
2755	AbstractFundraiser	0
2755	BasicFundraiser	0
2755	CappedFundraiser	0
2755	GasPriceLimitFundraiser	0
2755	IndividualCapsFundraiser	0
2755	StandardToken	0
2755	MintableToken	0
2755	StandardMintableToken	0
2755	MintableTokenFundraiser	0
2755	RefundSafe	0
2755	FinalizableFundraiser	0
2755	RefundableFundraiser	0
2755	BurnableToken	0
2755	PausableToken	0
2755	HOWToken	0
2755	HOWTokenSafe	0
2755	HOWTokenFundraiser	0
2761	F3Devents	0
2761	modularLong	0
2761	EthKillerLong	0
2772	Random	0
2777	Ownable	0
2777	F3Devents	0
2777	modularLong	0
2777	FoMo3DWorld	0
2797	ERC20Basic	0
2797	BasicToken	0
2797	ERC20	0
2797	OwnableToken	0
2797	BurnableToken	0
2797	StandardToken	0
2797	gsToken	0
2797	Crowdsale	0
2797	CappedCrowdsale	0
2797	TimedCrowdsale	1
2797	Ownable	0
2797	FinalizableCrowdsale	0
2797	RefundVault	0
2797	RefundableCrowdsale	0
2797	gsCrowdsale	0
2814	EthertoteToken	0
2814	TokenSale	1
2826	Dragon	0
2830	DragonDivs	0
2839	RP1events	0
2839	modularLong	0
2839	ReadyPlayerONE	0
2858	Lucky8d	0
2861	ERC20Basic	0
2861	Ownable	0
2861	StandardToken	0
2861	BurnableToken	0
2861	MintableToken	0
2861	Pausable	0
2861	TokenVesting	1
2861	PausableToken	0
2861	DELCToken	0
2948	Ownable	0
2948	BGAudit	1
3050	BlankContract	0
3050	AirDropWinner	0
3050	PonziPwn	0
3083	Medban	0
3100	Ownable	0
3100	AccessAdmin	0
3100	CardsRaffle	1
3122	Bigba	0
3125	NekoToken	1
3152	Lilbank	0
3185	StarmidTransfer	0
3185	StarmidFreezeTokens	1
3190	wordbot	0
3199	Owned	0
3199	LOLevents	0
3199	modularLong	0
3199	LOLlong	0
3233	NokuPricingPlan	0
3233	Ownable	0
3233	Pausable	0
3233	ERC20Basic	0
3233	ERC20	0
3233	BurnableERC20	0
3233	NokuTokenBurner	0
3240	NokuPricingPlan	0
3240	Ownable	0
3240	NokuCustomToken	0
3240	Pausable	0
3240	ERC20Basic	0
3240	ERC20	0
3240	BurnableERC20	0
3240	NokuTokenBurner	0
3240	BasicToken	0
3240	BurnableToken	0
3240	DetailedERC20	0
3240	StandardToken	0
3240	MintableToken	0
3240	TokenTimelock	1
3240	TokenVesting	1
3240	ERC20	0
3240	NokuCustomERC20	0
3240	NokuCustomService	0
3240	NokuCustomERC20Service	0
3271	hodlEthereum	1
6053	TimedCrowdsale	1
6053	FinalizableCrowdsale	0
6053	StageCrowdsale	0
6053	MultiStageCrowdsale	0
6054	Ownable	0
6054	ERC20Basic	0
6054	ERC20	0
6054	Crowdsale	0
6054	TimedCrowdsale	1
6054	FinalizableCrowdsale	0
6054	StageCrowdsale	0
6054	CappedCrowdsale	0
6054	CappedStageCrowdsale	0
6054	LimitedMinPurchaseCrowdsale	0
6054	TokensSoldCountingCrowdsale	0
6054	ManualTokenDistributionCrowdsale	0
6054	Pausable	0
6054	PausableCrowdsale	0
6054	RefundVault	0
6054	RefundableCrowdsale	0
6054	RefundableStageCrowdsale	0
6054	RBAC	0
6054	Whitelist	0
6054	WhitelistedCrowdsale	0
6054	BasicToken	0
6054	BurnableToken	0
6054	BlockFollowMainStageCrowdsale	0
6059	Ownable	0
6059	ERC20Basic	0
6059	ERC20	0
6059	Crowdsale	0
6059	TimedCrowdsale	1
6059	FinalizableCrowdsale	0
6059	StageCrowdsale	0
6059	CappedCrowdsale	0
6059	CappedStageCrowdsale	0
6059	TokensSoldCountingCrowdsale	0
6059	ManualTokenDistributionCrowdsale	0
6059	Pausable	0
6059	PausableCrowdsale	0
6059	TokensRollStageCrowdsale	0
6059	RBAC	0
6059	Whitelist	0
6059	WhitelistedCrowdsale	0
6059	RefundVault	0
6059	RefundableCrowdsale	0
6059	BlockFollowPreSaleStageCrowdsale	0
6065	ERC20Basic	0
6065	ERC20	0
6065	TokenTimelock	1
6065	Ownable	0
6065	TokenVesting	1
6065	InitialTokenDistribution	0
6065	DetailedERC20	0
6065	BlockFollowInitialTokenDistribution	0
6149	Ownable	0
6149	AccessAdmin	0
6149	JadeCoin	1
6149	CardsBase	0
6199	BulletinBoard	0
6207	IAugur	0
6207	IControlled	0
6207	Controlled	0
6207	IController	0
6207	IOwnable	0
6207	ITyped	0
6207	ITime	0
6207	Time	0
6207	Initializable	0
6207	ERC20Basic	0
6207	ERC20	0
6207	IFeeToken	0
6207	IFeeWindow	0
6207	IMailbox	0
6207	IMarket	0
6207	IReportingParticipant	0
6207	IReputationToken	0
6207	IUniverse	0
6207	ICash	0
6207	IOrders	0
6207	IShareToken	0
6220	MINEA	0
6251	EtherCityConfig	0
6251	EtherCityRank	0
6251	EtherCityData	0
6251	EtherCity	0
6253	EtherCityConfig	0
6253	EtherCityRank	0
6253	EtherCityData	0
6253	EtherCity	0
6255	EtherCityConfig	0
6255	EtherCityRank	0
6255	EtherCityData	0
6255	EtherCity	0
6257	EtherCityConfig	0
6257	EtherCityRank	0
6257	EtherCityData	0
6257	EtherCity	0
6272	Ownable	0
6272	AccessAdmin	0
6272	JadeCoin	1
6272	CardsBase	0
6297	Ownable	0
6297	ERC20Basic	0
6297	BasicToken	0
6297	ERC20	0
6297	StandardToken	0
6297	MintableToken	0
6297	JcnxxxToken	0
6297	Crowdsale	0
6297	TimedCrowdsale	1
6297	FinalizableCrowdsale	0
6297	MintedCrowdsale	0
6297	CappedCrowdsale	0
6297	JcnxxxCrowdsale	1
6322	Ownable	0
6322	ERC20Basic	0
6322	ERC20	0
6322	TokenTimelock	1
6322	TstTokenTimelock	0
6348	ERC20Basic	0
6348	BasicToken	0
6348	ERC20	0
6348	StandardToken	0
6348	Ownable	0
6348	Pausable	0
6348	PausableToken	0
6348	BurnableToken	0
6348	LetsbetToken	0
6348	DutchAuction	1
6369	DSAuthority	0
6369	DSAuthEvents	0
6369	DSAuth	0
6369	DSNote	0
6369	DSStop	0
6369	DSMath	0
6369	ERC20	0
6369	Coin	0
6369	FreezerAuthority	0
6369	LemoCoin	1
6370	Ownable	0
6370	ERC20Basic	0
6370	ERC20	0
6370	BasicToken	0
6370	AMTTimelockedToken	1
6396	ERC20Basic	0
6396	BasicToken	0
6396	ERC20	0
6396	StandardToken	0
6396	Ownable	0
6396	SparksterToken	1
6403	ERC20Basic	0
6403	SafeMath	0
6403	Ownable	0
6403	Haltable	0
6403	PricingStrategy	0
6403	FinalizeAgent	0
6403	ERC20	0
6403	FractionalERC20Ext	0
6403	CrowdsaleExt	1
6403	StandardToken	0
6403	UpgradeAgent	0
6403	UpgradeableToken	0
6403	ReleasableToken	0
6403	MintableTokenExt	0
6403	CrowdsaleTokenExt	0
6403	ReservedTokensFinalizeAgent	0
6404	SafeMath	0
6404	ERC20Basic	0
6404	Ownable	0
6404	Haltable	0
6404	PricingStrategy	0
6404	FinalizeAgent	0
6404	ERC20	0
6404	FractionalERC20Ext	0
6404	CrowdsaleExt	1
6404	StandardToken	0
6404	MintableTokenExt	0
6404	MintedTokenCappedCrowdsaleExt	0
6454	ERC20Interface	0
6454	DBC	0
6454	Owned	0
6454	CompetitionCompliance	0
6454	DSAuthority	0
6454	DSAuthEvents	0
6454	DSAuth	0
6454	DSExec	0
6454	DSMath	0
6454	Asset	0
6454	Shares	0
6454	Fund	1
6454	Competition	1
6454	DSNote	0
6454	DSGroup	0
6454	DSGroupFactory	0
6454	DSThing	0
6454	CanonicalRegistrar	0
6454	SimplePriceFeed	0
6454	StakingPriceFeed	0
6454	OperatorStaking	0
6454	CanonicalPriceFeed	1
6454	Version	0
6472	ERC20Basic	0
6472	BasicToken	0
6472	ERC20	0
6472	StandardToken	0
6472	Ownable	0
6472	SparksterToken	1
6534	Ownable	0
6534	XTVNetworkGuard	0
6534	ERC20	0
6534	ERC20Token	0
6534	XTVToken	1
6578	Ownable	0
6578	ERC20Basic	0
6578	ERC20	0
6578	BasicToken	0
6578	StandardToken	0
6578	CryptualProjectToken	1
6586	Ownable	0
6586	ERC20Basic	0
6586	ERC20	0
6586	TokenTimelockController	1
6592	ERC20Basic	0
6592	BasicToken	0
6592	ERC20	0
6592	StandardToken	0
6592	Ownable	0
6592	SparksterToken	1
6596	ERC20Basic	0
6596	BasicToken	0
6596	ERC20	0
6596	StandardToken	0
6596	Ownable	0
6596	MintableToken	0
6596	FreezableToken	1
6596	ERC223Receiver	0
6596	ERC223Basic	0
6596	SuccessfulERC223Receiver	0
6596	FailingERC223Receiver	0
6596	ERC223ReceiverWithoutTokenFallback	0
6596	BurnableToken	0
6596	Pausable	0
6596	FreezableMintableToken	0
6596	Consts	0
6596	ERC223Token	0
6596	MainToken	0
6604	Ownable	0
6604	ERC20Basic	0
6604	ERC20	0
6604	Crowdsale	0
6604	TimedCrowdsale	1
6604	FinalizableCrowdsale	0
6604	BasicToken	0
6604	StandardToken	0
6604	MintableToken	0
6604	MintedCrowdsale	0
6604	PostKYCCrowdsale	0
6604	BurnableToken	0
6604	CappedToken	0
6604	Pausable	0
6604	PausableToken	0
6604	VreoToken	0
6604	VreoTokenSale	1
6663	Ownable	0
6663	ERC20Basic	0
6663	ERC20	0
6663	TokenTimelockController	1
6743	FinalizeAgent	0
6743	PricingStrategy	0
6743	Ownable	0
6743	Recoverable	0
6743	Haltable	0
6743	Whitelist	0
6743	ERC20Basic	0
6743	ERC20	0
6743	FractionalERC20	0
6743	BasicToken	0
6743	StandardToken	0
6743	CrowdsaleBase	0
6743	MintedTokenCappedCrowdsale	0
6743	ERC827	0
6743	ERC827Token	0
6743	StandardTokenExt	0
6743	MintableToken	0
6747	FinalizeAgent	0
6747	PricingStrategy	0
6747	Ownable	0
6747	Recoverable	0
6747	Haltable	0
6747	Whitelist	0
6747	ERC20Basic	0
6747	ERC20	0
6747	FractionalERC20	0
6747	BasicToken	0
6747	StandardToken	0
6747	CrowdsaleBase	1
6747	Crowdsale	0
6747	MintedTokenCappedCrowdsale	0
6747	ERC827	0
6747	ERC827Token	0
6747	StandardTokenExt	0
6747	MintableToken	0
6753	FinalizeAgent	0
6753	PricingStrategy	0
6753	Ownable	0
6753	Recoverable	0
6753	Haltable	0
6753	Whitelist	0
6753	ERC20Basic	0
6753	ERC20	0
6753	FractionalERC20	0
6753	BasicToken	0
6753	StandardToken	0
6753	CrowdsaleBase	1
6753	Crowdsale	0
6753	MintedTokenCappedCrowdsale	0
6753	ERC827	0
6753	ERC827Token	0
6753	StandardTokenExt	0
6753	MintableToken	0
6798	FinalizeAgent	0
6798	PricingStrategy	0
6798	Ownable	0
6798	Recoverable	0
6798	Haltable	0
6798	Whitelist	0
6798	ERC20Basic	0
6798	ERC20	0
6798	FractionalERC20	0
6798	BasicToken	0
6798	StandardToken	0
6798	CrowdsaleBase	1
6798	Crowdsale	0
6798	MintedTokenCappedCrowdsale	0
6798	ERC827	0
6798	ERC827Token	0
6798	StandardTokenExt	0
6798	MintableToken	0
6806	FinalizeAgent	0
6806	PricingStrategy	0
6806	Ownable	0
6806	Recoverable	0
6806	Haltable	0
6806	Whitelist	0
6806	ERC20Basic	0
6806	ERC20	0
6806	FractionalERC20	0
6806	BasicToken	0
6806	StandardToken	0
6806	CrowdsaleBase	1
6806	Crowdsale	0
6806	MintedTokenCappedCrowdsale	0
6806	ERC827	0
6806	ERC827Token	0
6806	StandardTokenExt	0
6806	MintableToken	0
6811	Ownable	0
6811	XTVNetworkGuard	0
6811	ERC20	0
6811	ERC20Token	0
6811	XTVToken	1
6822	IMigrationContract	0
6822	SafeMath	0
6822	Ownable	0
6822	Pausable	0
6822	controllable	0
6822	Lockable	1
6822	Token	0
6822	StandardToken	0
6822	BugXToken	0
6833	ERC20Basic	0
6833	ERC20	0
6833	MOEToken	1
6844	Ownable	0
6844	XTVNetworkGuard	0
6844	ERC20	0
6844	ERC20Token	0
6844	XTVToken	1
6846	F3Devents	0
6846	modularLong	0
6846	FoMo3Dlong	1
6915	BurnableTokenInterface	0
6915	GrapevineWhitelistInterface	0
6915	TokenTimelockControllerInterface	0
6915	ERC20Basic	0
6915	ERC20	0
6915	Crowdsale	0
6915	TimedCrowdsale	1
6915	PostDeliveryCrowdsale	0
6915	Ownable	0
6915	FinalizableCrowdsale	0
6915	RefundVault	0
6915	RefundableCrowdsale	0
6915	CappedCrowdsale	0
6915	Pausable	0
6915	GrapevineCrowdsale	0
6929	Ownable	0
6929	MigrationAgent	0
6929	ERC20	0
6929	PitEur	0
6933	Ownable	0
6933	Haltable	0
6933	ERC20Basic	0
6933	BasicToken	0
6933	ERC20	0
6933	StandardToken	0
6933	Burnable	0
6933	ERC223ReceivingContract	0
6933	AnythingAppToken	0
6933	InvestorWhiteList	0
6933	PriceReceiver	0
6933	AnythingAppTokenPreSale	1
7012	Ownable	0
7012	ERC20Basic	0
7012	ERC20	0
7012	TokenVesting	1
7012	VariableRateTokenVesting	0
7012	BatchReleaser	0
7044	Ownable	0
7044	Whitelisted	0
7044	BaseICO	1
7044	IonChainICO	1
7046	Ownable	0
7046	ERC20Basic	0
7046	BasicToken	0
7046	ERC20	0
7046	StandardToken	0
7046	MintableToken	0
7046	CappedToken	0
7046	GambioToken	0
7046	Crowdsale	1
7046	TokenVesting	1
7046	GambioVesting	1
7046	CappedCrowdsale	0
7046	OnlyWhiteListedAddresses	0
7046	GambioCrowdsale	1
7046	Migrations	0
7086	Ownable	0
7086	ERC20Basic	0
7086	ERC20	0
7086	TokenTimelockController	1
7134	ERC20	0
7134	FENIX	1
7214	DSAuthority	0
7214	DSAuthEvents	0
7214	DSAuth	0
7214	DSExec	0
7214	DSNote	0
7214	DSGroup	0
7214	DSGroupFactory	0
7214	DSMath	0
7214	DSThing	0
7214	WETH9_	0
7214	ERC20Interface	0
7214	Asset	0
7214	Shares	0
7214	DBC	0
7214	Owned	0
7214	Fund	1
7214	CompetitionCompliance	0
7214	CanonicalRegistrar	0
7214	SimplePriceFeed	0
7214	StakingPriceFeed	0
7214	OperatorStaking	1
7214	CanonicalPriceFeed	0
7214	Version	0
7330	Ownable	0
7330	ERC20Basic	0
7330	KcashVesting	0
7334	Ownable	0
7334	Certifiable	0
7334	KYCToken	0
7334	Certifier	0
7334	Crowdsale	0
7334	TimedCrowdsale	1
7334	AllowanceCrowdsale	0
7334	ERC20Basic	0
7334	ERC20	0
7334	ERC827	0
7334	BasicToken	0
7334	StandardToken	0
7334	ERC827Token	0
7334	BurnableToken	0
7334	EDUToken	0
7334	CappedCrowdsale	0
7334	EDUCrowdsale	0
7338	BasicAccessControl	0
7338	EtheremonEnum	0
7338	EtheremonDataBase	0
7338	EtheremonRankBattle	1
7419	SponsoredItemGooRaffle	1
7440	ERC20Basic	0
7440	BasicToken	0
7440	ERC20	0
7440	StandardToken	0
7440	Ownable	0
7440	MintableToken	0
7440	FreezableToken	1
7440	BurnableToken	0
7440	Pausable	0
7440	FreezableMintableToken	0
7440	Consts	0
7440	MainToken	0
7441	ERC20Basic	0
7441	BasicToken	0
7441	ERC20	0
7441	StandardToken	0
7441	Ownable	0
7441	MintableToken	0
7441	Crowdsale	1
7441	FreezableToken	0
7441	BurnableToken	0
7441	Pausable	0
7441	FreezableMintableToken	0
7441	Consts	0
7441	FinalizableCrowdsale	0
7441	MainToken	0
7441	CappedCrowdsale	0
7441	MainCrowdsale	1
7441	BonusableCrowdsale	0
7441	WhitelistedCrowdsale	0
7441	TemplateCrowdsale	1
7464	BurnableTokenInterface	0
7464	GrapevineWhitelistInterface	0
7464	TokenTimelockControllerInterface	0
7464	ERC20Basic	0
7464	ERC20	0
7464	Crowdsale	0
7464	TimedCrowdsale	1
7464	PostDeliveryCrowdsale	0
7464	Ownable	0
7464	FinalizableCrowdsale	0
7464	RefundVault	0
7464	RefundableCrowdsale	0
7464	CappedCrowdsale	0
7464	Pausable	0
7464	GrapevineCrowdsale	1
7466	Ownable	0
7466	ERC20Basic	0
7466	ERC20	0
7466	TokenTimelockController	1
7478	ERC20Basic	0
7478	BasicToken	0
7478	ERC20	0
7478	Ownable	0
7478	StandardToken	0
7478	nix	0
7511	SafeMath	0
7511	Ownable	0
7511	Token	0
7511	R1Exchange	1
7512	ERC20Basic	0
7512	SafeMath	0
7512	Ownable	0
7512	Haltable	0
7512	PricingStrategy	0
7512	FinalizeAgent	0
7512	ERC20	0
7512	FractionalERC20Ext	0
7512	CrowdsaleExt	1
7512	StandardToken	0
7512	UpgradeAgent	0
7512	UpgradeableToken	0
7512	ReleasableToken	0
7512	MintableTokenExt	0
7512	CrowdsaleTokenExt	0
7512	ReservedTokensFinalizeAgent	0
7515	SafeMath	0
7515	ERC20Basic	0
7515	Ownable	0
7515	Haltable	0
7515	PricingStrategy	0
7515	FinalizeAgent	0
7515	ERC20	0
7515	FractionalERC20Ext	0
7515	CrowdsaleExt	1
7515	StandardToken	0
7515	MintableTokenExt	0
7515	MintedTokenCappedCrowdsaleExt	0
7519	ERC20Basic	0
7519	Ownable	0
7519	BSPMintable	1
7521	ERC20Basic	0
7521	BSPVesting	1
7570	Ownable	0
7570	ERC20Basic	0
7570	ERC20	0
7570	Crowdsale	0
7570	WhitelistedCrowdsale	0
7570	BasicToken	0
7570	StandardToken	0
7570	GStarToken	0
7570	GStarCrowdsale	1
7593	BasicAccessControl	0
7593	EtheremonEnergy	0
7627	Engine	0
7627	Cosigner	0
7627	ERC721	0
7627	Token	0
7627	Ownable	0
7627	Oracle	0
7627	RpSafeMath	0
7627	TokenLockable	0
7627	NanoLoanEngine	1
7696	ERC20Interface	0
7696	Owned	0
7696	ApproveAndCallFallBack	0
7696	Redenom	0
7724	Ownable	0
7724	ERC20Basic	0
7724	CTCLock	1
7736	Ownable	0
7736	ERC20Basic	0
7736	CTCVesting	1
7753	Ownable	0
7753	ERC20Basic	0
7753	BVesting	1
7775	Ownable	0
7775	ERC20Basic	0
7775	TokenVesting	1
7803	ERC20Basic	0
7803	ERC20	0
7803	BasicToken	0
7803	Ownable	0
7803	StandardToken	0
7803	MintableToken	0
7803	CappedToken	0
7803	BurnableToken	0
7803	CareerChainToken	0
7803	Crowdsale	0
7803	WhitelistedCrowdsale	0
7803	TimedCrowdsale	1
7803	CareerChainPrivateSale	1
7826	ERC20Basic	0
7826	BasicToken	0
7826	ERC20	0
7826	StandardToken	0
7826	Ownable	0
7826	MintableToken	0
7826	CALLGToken	0
7826	CALLToken	0
7826	TeamVault	0
7826	BountyVault	0
7826	RefundVault	0
7826	FiatContract	0
7826	CapitalTechCrowdsale	0
7828	TokenlessCrowdsale	0
7828	Ownable	0
7828	WhitelistedAICrowdsale	0
7828	FiatCappedCrowdsale	0
7828	PausableCrowdsale	0
7828	ERC20Basic	0
7828	BasicToken	0
7828	BasicERC223Receiver	0
7828	RestrictedToken	0
7828	PrivatePreSale	0
7877	FsTKAuthority	0
7877	Authorizable	0
7877	IssuerContract	0
7877	ERC20	0
7877	SecureERC20	0
7877	FsTKToken	0
7877	ERC20Like	0
7877	SmartToken	0
7891	ERC20Basic	0
7891	BasicToken	0
7891	ERC20	0
7891	StandardToken	0
7891	MATOU	0
7919	SafeMath	0
7919	ERC20Interface	0
7919	ApproveAndCallFallBack	0
7919	Owned	0
7919	YetAnotherUselessToken	0
8025	Ownable	0
8025	TokenCHK	0
8025	ESSENTIA_PE	1
8099	Ownable	0
8099	ERC20Basic	0
8099	ERC20	0
8099	tipbotreg	0
8099	tipbot	1
8139	ForeignToken	0
8139	VEToken	0
8141	OuterWithEth	0
8141	Inner1WithEth	0
8141	Inner2WithEth	0
8141	Inner3WithEth	0
8141	Inner4WithEth	0
8233	SafeMath	0
8233	ERC20Basic	0
8233	Ownable	0
8233	Haltable	0
8233	PricingStrategy	0
8233	FinalizeAgent	0
8233	ERC20	0
8233	FractionalERC20Ext	0
8233	CrowdsaleExt	1
8233	StandardToken	0
8233	MintableTokenExt	0
8233	MintedTokenCappedCrowdsaleExt	0
8234	ERC20Basic	0
8234	SafeMath	0
8234	Ownable	0
8234	Haltable	0
8234	PricingStrategy	0
8234	FinalizeAgent	0
8234	ERC20	0
8234	FractionalERC20Ext	0
8234	CrowdsaleExt	0
8234	StandardToken	0
8234	UpgradeAgent	0
8234	UpgradeableToken	0
8234	ReleasableToken	0
8234	MintableTokenExt	0
8234	CrowdsaleTokenExt	0
8234	ReservedTokensFinalizeAgent	0
8254	StakeToken	0
8254	StakeDiceGame	0
8254	StakeDice	1
8293	ERC20Interface	0
8293	Owned	0
8293	ApproveAndCallFallBack	0
8293	Redenom	0
8305	Ownable	0
8305	ERC20Basic	0
8305	BasicToken	0
8305	ERC20	0
8305	StandardToken	0
8305	GigERC20	0
8305	MintingERC20	0
8305	GigToken	1
8305	Multivest	0
8305	SellableToken	0
8305	CrowdSale	1
8306	Ownable	0
8306	CrowdSale	1
8311	Escrow	0
8311	Agreement	0
8311	ERC20	0
8311	Ownable	0
8311	CCOIN	0
8314	Ownable	0
8314	Vault	1
8320	Ownable	0
8320	TokenCHK	0
8320	ESSENTIA_PE	1
8330	OuterWithEth	0
8330	Inner1WithEth	0
8330	Inner2WithEth	0
8331	OuterWithEth	0
8331	Inner1WithEth	0
8331	Inner2WithEth	0
8333	OuterWithEth	0
8333	Inner1WithEth	0
8333	Inner2WithEth	0
8336	OuterWithEth	0
8336	Inner1WithEth	0
8336	Inner2WithEth	0
8337	OuterWithEth	0
8337	Inner1WithEth	0
8337	Inner2WithEth	0
8342	ERC20Interface	0
8342	CHStock	0
8342	CHGameBase	0
8342	CHHunter	0
8342	CHHouse	0
8342	CHArena	0
8342	CHAltar	0
8342	CHCommittee	0
8342	ChickenHunt	0
8349	Outer	0
8349	Inner1	0
8349	Inner2	0
8351	Outer	0
8351	Inner1	0
8351	Inner2	0
8352	Outer	0
8352	Inner1	0
8352	Inner2	0
8436	Ownable	0
8436	TokenCHK	0
8436	ESSENTIA_PE	1
8470	StakeToken	0
8470	StakeDiceGame	0
8470	StakeDice	1
8497	ERC20Interface	0
8497	CryptoQuantumTradingFund	0
8502	Lottery	0
8502	ERC20Interface	0
8502	POOH	0
8505	ERC20Basic	0
8505	ERC20	0
8505	Ownable	0
8505	TokenVesting	1
8555	ERC20Basic	0
8555	BasicToken	0
8555	ERC20	0
8555	StandardToken	0
8555	Ownable	0
8555	MintableToken	0
8555	FreezableToken	1
8555	ERC223Receiver	0
8555	ERC223Basic	0
8555	SuccessfulERC223Receiver	0
8555	FailingERC223Receiver	0
8555	ERC223ReceiverWithoutTokenFallback	0
8555	BurnableToken	0
8555	Pausable	0
8555	FreezableMintableToken	1
8555	Consts	0
8555	ERC223Token	0
8555	MainToken	1
8556	ERC20Basic	0
8556	BasicToken	0
8556	ERC20	0
8556	StandardToken	0
8556	Ownable	0
8556	MintableToken	0
8556	Crowdsale	1
8556	FinalizableCrowdsale	0->1
8556	RefundVault	0
8556	FreezableToken	1
8556	ERC223Receiver	0
8556	ERC223Basic	0
8556	SuccessfulERC223Receiver	0
8556	FailingERC223Receiver	0
8556	ERC223ReceiverWithoutTokenFallback	0
8556	BurnableToken	0
8556	Pausable	0
8556	FreezableMintableToken	0
8556	Consts	0
8556	ERC223Token	0
8556	MainToken	0
8556	CappedCrowdsale	0->1
8556	RefundableCrowdsale	0->1
8556	MainCrowdsale	0->!
8556	Checkable	0
8556	BonusableCrowdsale	0->1
8556	TemplateCrowdsale	1
8596	ERC20Basic	0
8596	SafeMath	0
8596	Ownable	0
8596	Haltable	0
8596	PricingStrategy	0
8596	FinalizeAgent	0
8596	ERC20	0
8596	FractionalERC20Ext	0
8596	CrowdsaleExt	1
8596	StandardToken	0
8596	UpgradeAgent	0
8596	UpgradeableToken	0
8596	ReleasableToken	0
8596	MintableTokenExt	0
8596	CrowdsaleTokenExt	0
8596	ReservedTokensFinalizeAgent	0
8598	SafeMath	0
8598	ERC20Basic	0
8598	Ownable	0
8598	Haltable	0
8598	PricingStrategy	0
8598	FinalizeAgent	0
8598	ERC20	0
8598	FractionalERC20Ext	0
8598	CrowdsaleExt	0
8598	StandardToken	0
8598	MintableTokenExt	0
8598	MintedTokenCappedCrowdsaleExt	0
8606	ERC20Basic	0
8606	Ownable	0
8606	BasicToken	0
8606	ERC20	0
8606	StandardToken	0
8606	BurnableToken	0
8606	ReentrancyGuard	0
8606	Claimable	0
8606	Operational	0
8606	YunMint	1
8606	YunToken	0
8612	ERC20Basic	0
8612	Ownable	0
8612	TokenVestingFactory	0
8612	TokenVesting	1
8612	VariableRateTokenVesting	0
8612	ERC20	0
8614	Ownable	0
8614	Pausable	0
8614	Arbitrator	0
8614	ApprovedWithdrawer	0
8614	CoinSparrow	1
8615	ERC20Basic	0
8615	Ownable	0
8615	Claimable	0
8615	TokenVestingFactory	0
8615	TokenVesting	1
8615	VariableRateTokenVesting	0
8615	ERC20	0
8636	Ownable	0
8636	ERC20Basic	0
8636	ERC20	0
8636	TokenVesting	1
8636	VariableRateTokenVesting	1
8647	Ownable	0
8647	TokenERC20	0
8647	ERC20Extending	0
8647	Pauseble	0
8647	StreamityCrowdsale	0
8647	StreamityContract	0
8647	ReentrancyGuard	0
8647	ContractToken	0
8647	StreamityEscrow	1
8750	Ownable	0
8750	Erc20Wrapper	0
8750	LemurTokenSale	1
8766	Ownable	0
8766	TokenCHK	0
8766	ESSENTIA_PE	1
8826	ERC20Basic	0
8826	BasicToken	0
8826	ERC20	0
8826	StandardToken	0
8826	Ownable	0
8826	BurnableToken	0
8826	TokenOffering	1
8826	WithdrawTrack	0
8826	ContractSpendToken	0
8826	ContractiumToken	0
8851	ERC20	0
8851	Ownable	0
8851	mameCoin	1
8926	DreamTeamToken	1
8939	Ownable	0
8939	TokenERC20	0
8939	ERC20Extending	0
8939	Pauseble	0
8939	StreamityCrowdsale	0
8939	StreamityContract	0
8939	ReentrancyGuard	0
8939	ContractToken	0
8939	StreamityEscrow	1
9208	Ownable	0
9208	Haltable	0
9208	PricingStrategy	0
9208	FinalizeAgent	0
9208	ERC20Basic	0
9208	ERC20	0
9208	FractionalERC20	0
9208	Crowdsale	1
9208	ReleasableToken	0
9208	DefaultFinalizeAgent	0
9210	Ownable	0
9210	Haltable	0
9210	PricingStrategy	0
9210	FinalizeAgent	0
9210	ERC20Basic	0
9210	ERC20	0
9210	FractionalERC20	0
9210	Crowdsale	1
9210	AllocatedCrowdsale	0
9221	EtherBet	1
9224	ERC20Basic	0
9224	BasicToken	0
9224	ERC20	0
9224	StandardToken	0
9224	TokenTimelock	1
9224	BurnableToken	0
9224	Owned	0
9224	DepoToken	0
9230	Ownable	0
9230	Tokenlock	1
9230	ERC20Basic	0
9230	ERC20	0
9242	Ownable	0
9242	StandardToken	0
9242	EthTeamContract	1
9300	ERC20Basic	0
9300	ERC20	0
9300	Crowdsale	0
9300	DynamicRateCrowdsale	0
9300	AllowanceCrowdsale	0
9300	CappedCrowdsale	0
9300	TimedCrowdsale	1
9300	Ownable	0
9300	EoptCrowdsale	1
9309	ERC20Basic	0
9309	SafeMath	0
9309	Ownable	0
9309	Haltable	0
9309	PricingStrategy	0
9309	FinalizeAgent	0
9309	ERC20	0
9309	FractionalERC20Ext	0
9309	CrowdsaleExt	1
9309	StandardToken	0
9309	UpgradeAgent	0
9309	UpgradeableToken	0
9309	ReleasableToken	0
9309	MintableTokenExt	0
9309	CrowdsaleTokenExt	0
9309	ReservedTokensFinalizeAgent	0
9310	SafeMath	0
9310	ERC20Basic	0
9310	Ownable	0
9310	Haltable	0
9310	PricingStrategy	0
9310	FinalizeAgent	0
9310	ERC20	0
9310	FractionalERC20Ext	0
9310	CrowdsaleExt	1
9310	StandardToken	0
9310	MintableTokenExt	0
9310	MintedTokenCappedCrowdsaleExt	0
9322	ERC20Basic	0
9322	ERC20	0
9322	BasicToken	0
9322	StandardToken	0
9322	Cryphos	1
9329	ERC20Basic	0
9329	BasicToken	0
9329	ERC20	0
9329	StandardToken	0
9329	Ownable	0
9329	MintableToken	0
9329	FreezableToken	1
9329	ERC223Receiver	0
9329	ERC223Basic	0
9329	SuccessfulERC223Receiver	0
9329	FailingERC223Receiver	0
9329	ERC223ReceiverWithoutTokenFallback	0
9329	BurnableToken	0
9329	Pausable	0
9329	FreezableMintableToken	0
9329	Consts	0
9329	ERC223Token	0
9329	MainToken	0
9333	SafeMath	0
9333	ERC20Basic	0
9333	Ownable	0
9333	Haltable	0
9333	PricingStrategy	0
9333	FinalizeAgent	0
9333	ERC20	0
9333	FractionalERC20Ext	0
9333	CrowdsaleExt	1
9333	StandardToken	0
9333	MintableTokenExt	0
9333	MintedTokenCappedCrowdsaleExt	0
9334	ERC20Basic	0
9334	SafeMath	0
9334	Ownable	0
9334	Haltable	0
9334	PricingStrategy	0
9334	FinalizeAgent	0
9334	ERC20	0
9334	FractionalERC20Ext	0
9334	CrowdsaleExt	1
9334	StandardToken	0
9334	UpgradeAgent	0
9334	UpgradeableToken	0
9334	ReleasableToken	0
9334	MintableTokenExt	0
9334	CrowdsaleTokenExt	0
9334	ReservedTokensFinalizeAgent	0
9358	ERC20Basic	0
9358	IInvestorList	0
9358	Ownable	0
9358	AffiliateList	0
9358	InvestorList	0
9358	ISecurityController	0
9358	SecurityController	1
9358	SecurityLedger	0
9358	SecuritySale	0
9358	SecurityToken	0
9358	TransferAuthorizations	0
9359	ERC20Basic	0
9359	IInvestorList	0
9359	Ownable	0
9359	AffiliateList	0
9359	InvestorList	0
9359	ISecurityController	0
9359	SecurityController	1
9359	SecurityLedger	0
9359	SecuritySale	0
9359	SecurityToken	0
9359	TransferAuthorizations	0
9360	ERC20Basic	0
9360	IInvestorList	0
9360	Ownable	0
9360	AffiliateList	0
9360	InvestorList	0
9360	ISecurityController	0
9360	SecurityController	0
9360	SecurityLedger	0
9360	SecuritySale	0
9360	SecurityToken	0
9360	TransferAuthorizations	0
9368	ZeroGravityToken	0
9377	ERC20Basic	0
9377	ERC20	0
9377	BasicToken	0
9377	StandardToken	0
9377	Ownable	0
9377	MintableToken	0
9377	Pausable	0
9377	PausableToken	0
9377	BurnableToken	0
9377	CanReclaimToken	0
9377	GotToken	0
9377	PGOMonthlyInternalVault	0
9378	ERC20Basic	0
9378	ERC20	0
9378	BasicToken	0
9378	StandardToken	0
9378	Ownable	0
9378	MintableToken	0
9378	Pausable	0
9378	Pausable	0
9378	BurnableToken	0
9378	CanReclaimToken	0
9378	GotToken	0
9378	PGOMonthlyInternalVault	0
9378	PGOMonthlyPresaleVault	1
9379	Ownable	0
9379	Pausable	0
9379	ERC20Basic	0
9379	ERC20	0
9379	CanReclaimToken	0
9379	KYCBase	0
9379	ICOEngineInterface	0
9379	BasicToken	0
9379	StandardToken	0
9379	MintableToken	0
9379	PausableToken	0
9379	BurnableToken	0
9379	GotToken	0
9379	PGOVault	1
9379	PGOMonthlyInternalVault	1
9379	PGOMonthlyPresaleVault	1
9379	GotCrowdSale	1
9428	OraclizeI	0
9428	OraclizeAddrResolverI	0
9428	usingOraclize	0
9428	SafeMath	0
9428	DiceRoll	0
9445	BaseToken	0
9445	Ownable	0
9445	BurnToken	0
9445	AirdropToken	0
9445	LockToken	0
9445	ADEToken	0
9474	Token	0
9474	WaltonTokenLocker	1
9476	Token	0
9476	WaltonTokenLocker	1
9479	Ownable	0
9479	Pausable	0
9479	ERC20Basic	0
9479	ERC20	0
9479	BasicToken	0
9479	StandardToken	0
9479	GeneNuggetsToken	0
9483	OraclizeI	0
9483	OraclizeAddrResolverI	0
9483	usingOraclize	0
9483	SafeMath	0
9483	DiceRoll	0
9499	Token	0
9499	WaltonTokenLocker	1
9500	Token	0
9500	WaltonTokenLocker	1
9502	ERC20Basic	0
9502	BasicToken	0
9502	ERC20	0
9502	StandardToken	0
9502	Ownable	0
9502	MintableToken	0
9502	FreezableToken	1
9502	ERC223Receiver	0
9502	ERC223Basic	0
9502	SuccessfulERC223Receiver	0
9502	FailingERC223Receiver	0
9502	ERC223ReceiverWithoutTokenFallback	0
9502	BurnableToken	0
9502	Pausable	0
9502	FreezableMintableToken	0
9502	Consts	0
9502	ERC223Token	0
9502	MainToken	0
9505	Token	0
9505	WaltonTokenLocker	1
9521	Token	0
9521	WaltonTokenLocker	1
9531	Ownable	0
9531	ERC20Basic	0
9531	ERC20	0
9531	BasicToken	0
9531	StandardToken	0
9531	RefundVault	0
9531	CryptualProjectToken	1
9558	Ownable	0
9558	OraclizeI	0
9558	OraclizeAddrResolverI	0
9558	usingOraclize	0
9558	ArtNoyToken	0
9558	Crowdsale	0
9560	dappVolumeAd	1
9654	SimpleBet	1
9695	ERC223ReceivingContract	0
9695	SafeMath	0
9695	ERC20Basic	0
9695	ERC223Basic	0
9695	Ownable	0
9695	DateTime	0
9695	DetherBank	0
9750	OraclizeI	0
9750	OraclizeAddrResolverI	0
9750	usingOraclize	0
9750	BettingControllerInterface	0
9750	Betting	0
9759	ERC20Basic	0
9759	BasicToken	0
9759	ERC20	0
9759	StandardToken	0
9759	Ownable	0
9759	MintableToken	0
9759	FreezableToken	1
9759	ERC223Receiver	0
9759	ERC223Basic	0
9759	SuccessfulERC223Receiver	0
9759	FailingERC223Receiver	0
9759	ERC223ReceiverWithoutTokenFallback	0
9759	BurnableToken	0
9759	Pausable	0
9759	FreezableMintableToken	0
9759	Consts	0
9759	ERC223Token	0
9759	EGOLD	0
9761	EVOLUTION	0
9779	ERC20Basic	0
9779	SafeMath	0
9779	Ownable	0
9779	Haltable	0
9779	PricingStrategy	0
9779	FinalizeAgent	0
9779	ERC20	0
9779	FractionalERC20Ext	0
9779	CrowdsaleExt	1
9779	StandardToken	0
9779	UpgradeAgent	0
9779	UpgradeableToken	0
9779	ReleasableToken	0
9779	MintableTokenExt	0
9779	CrowdsaleTokenExt	0
9779	ReservedTokensFinalizeAgent	0
9780	SafeMath	0
9780	ERC20Basic	0
9780	Ownable	0
9780	Haltable	0
9780	PricingStrategy	0
9780	FinalizeAgent	0
9780	ERC20	0
9780	FractionalERC20Ext	0
9780	CrowdsaleExt	1
9780	StandardToken	0
9780	MintableTokenExt	0
9780	MintedTokenCappedCrowdsaleExt	0
9802	ERC20Basic	0
9802	SafeMath	0
9802	Ownable	0
9802	Haltable	0
9802	PricingStrategy	0
9802	FinalizeAgent	0
9802	ERC20	0
9802	FractionalERC20Ext	0
9802	CrowdsaleExt	1
9802	StandardToken	0
9802	UpgradeAgent	0
9802	UpgradeableToken	0
9802	ReleasableToken	0
9802	MintableTokenExt	0
9802	CrowdsaleTokenExt	0
9802	ReservedTokensFinalizeAgent	0
9803	ERC20Basic	0
9803	Ownable	0
9803	Haltable	0
9803	PricingStrategy	0
9803	FinalizeAgent	0
9803	ERC20	0
9803	FractionalERC20Ext	0
9803	CrowdsaleExt	1
9803	ReleasableToken	0
9803	NullFinalizeAgentExt	0
9805	SafeMath	0
9805	ERC20Basic	0
9805	Ownable	0
9805	Haltable	0
9805	PricingStrategy	0
9805	FinalizeAgent	0
9805	ERC20	0
9805	FractionalERC20Ext	0
9805	CrowdsaleExt	1
9805	StandardToken	0
9805	MintableTokenExt	0
9805	MintedTokenCappedCrowdsaleExt	0
9806	SafeMath	0
9806	ERC20Basic	0
9806	Ownable	0
9806	Haltable	0
9806	PricingStrategy	0
9806	FinalizeAgent	0
9806	ERC20	0
9806	FractionalERC20Ext	0
9806	CrowdsaleExt	1
9806	StandardToken	0
9806	MintableTokenExt	0
9806	MintedTokenCappedCrowdsaleExt	0
9820	CrowdsaleRC	1
9830	SpaceWar	1
9843	ERC20Basic	0
9843	Ownable	0
9843	Claimable	0
9843	BasicToken	0
9843	ERC20	0
9843	StandardToken	0
9843	ReentrancyGuard	0
9843	StandardBurnableToken	0
9843	Operational	0
9843	Frozenable	1
9843	Releaseable	1
9843	CoinCool	0
9850	EIP20Interface	0
9850	PLCRVoting	1
9850	Parameterizer	1
9850	ProxyFactory	0
9850	EIP20	0
9850	PLCRFactory	0
9850	ParameterizerFactory	0
9850	Registry	0
9850	RegistryFactory	0
9851	EIP20Interface	0
9851	PLCRVoting	1
9851	Parameterizer	1
9851	ProxyFactory	0
9851	EIP20	0
9851	PLCRFactory	0
9851	ParameterizerFactory	0
9858	ERC20Basic	0
9858	SafeMath	0
9858	Ownable	0
9858	Haltable	0
9858	PricingStrategy	0
9858	FinalizeAgent	0
9858	ERC20	0
9858	FractionalERC20Ext	0
9858	CrowdsaleExt	1
9858	StandardToken	0
9858	UpgradeAgent	0
9858	UpgradeableToken	0
9858	ReleasableToken	0
9858	MintableTokenExt	0
9858	CrowdsaleTokenExt	0
9858	ReservedTokensFinalizeAgent	0
9859	SafeMath	0
9859	ERC20Basic	0
9859	Ownable	0
9859	Haltable	0
9859	PricingStrategy	0
9859	FinalizeAgent	0
9859	ERC20	0
9859	FractionalERC20Ext	0
9859	CrowdsaleExt	1
9859	StandardToken	0
9859	MintableTokenExt	0
9859	MintedTokenCappedCrowdsaleExt	0
9889	ERC20Basic	0
9889	IInvestorList	0
9889	Ownable	0
9889	AffiliateList	0
9889	InvestorList	0
9889	ISecurityController	0
9889	SecurityController	1
9889	SecurityLedger	0
9889	SecuritySale	0
9889	SecurityToken	0
9889	TransferAuthorizations	0
9890	ERC20Basic	0
9890	SafeMath	0
9890	Ownable	0
9890	Haltable	0
9890	PricingStrategy	0
9890	FinalizeAgent	0
9890	ERC20	0
9890	FractionalERC20Ext	0
9890	CrowdsaleExt	1
9890	StandardToken	0
9890	UpgradeAgent	0
9890	UpgradeableToken	0
9890	ReleasableToken	0
9890	MintableTokenExt	0
9890	CrowdsaleTokenExt	0
9890	ReservedTokensFinalizeAgent	0
9891	ERC20Basic	0
9891	IInvestorList	0
9891	Ownable	0
9891	AffiliateList	0
9891	InvestorList	0
9891	ISecurityController	0
9891	SecurityController	0
9891	SecurityLedger	0
9891	SecuritySale	0
9891	SecurityToken	0
9891	TransferAuthorizations	0
9892	SafeMath	0
9892	ERC20Basic	0
9892	Ownable	0
9892	Haltable	0
9892	PricingStrategy	0
9892	FinalizeAgent	0
9892	ERC20	0
9892	FractionalERC20Ext	0
9892	CrowdsaleExt	1
9892	StandardToken	0
9892	MintableTokenExt	0
9892	MintedTokenCappedCrowdsaleExt	0
9918	DSNote	0
9918	ERC20	0
9918	DSAuthority	0
9918	DSAuthEvents	0
9918	DSAuth	0
9918	DSExec	0
9918	DSMath	0
9918	DSStop	0
9918	DSTokenBase	0
9918	WhiteList	0
9918	DSToken	0
9918	GENEOSSale	1
9943	ERC20Basic	0
9943	BasicToken	0
9943	ERC20	0
9943	StandardToken	0
9943	Ownable	0
9943	Pausable	0
9943	PausableToken	0
9943	UvtToken	0
9967	TokenlessCrowdsale	0
9967	Ownable	0
9967	WhitelistedAICrowdsale	0
9967	FiatCappedCrowdsale	0
9967	PausableCrowdsale	0
9967	ERC20Basic	0
9967	BasicToken	0
9967	BasicERC223Receiver	0
9967	RestrictedToken	0
9967	ExtendedPrivateSale	0
9978	Ownable	0
9978	StandardToken	0
9978	EthTeamContract	1
9987	ERC20Basic	0
9987	ERC20	0
9987	DQCoin	1
9994	Ownable	0
9994	Pausable	0
9994	BrokenContract	0
9994	ERC721Basic	0
9994	ERC721Enumerable	0
9994	ERC721Metadata	0
9994	ERC721	0
9994	ERC721BasicToken	0
9994	ERC721Token	0
9994	BaseGame	0
9994	BaseGameLogic	1
9994	HWCIntegration	0
9994	SolutionGame	0
9998	Ownable	0
9998	StandardToken	0
9998	EthTeamContract	1
10022	ERC20Basic	0
10022	SafeMath	0
10022	Ownable	0
10022	Haltable	0
10022	PricingStrategy	0
10022	FinalizeAgent	0
10022	ERC20	0
10022	FractionalERC20Ext	0
10022	CrowdsaleExt	1
10022	StandardToken	0
10022	UpgradeAgent	0
10022	UpgradeableToken	0
10022	ReleasableToken	0
10022	MintableTokenExt	0
10022	CrowdsaleTokenExt	0
10022	ReservedTokensFinalizeAgent	0
10023	ERC20Basic	0
10023	Ownable	0
10023	Haltable	0
10023	PricingStrategy	0
10023	FinalizeAgent	0
10023	ERC20	0
10023	FractionalERC20Ext	0
10023	CrowdsaleExt	1
10023	ReleasableToken	0
10023	NullFinalizeAgentExt	0
10024	SafeMath	0
10024	ERC20Basic	0
10024	Ownable	0
10024	Haltable	0
10024	PricingStrategy	0
10024	FinalizeAgent	0
10024	ERC20	0
10024	FractionalERC20Ext	0
10024	CrowdsaleExt	1
10024	StandardToken	0
10024	MintableTokenExt	0
10024	MintedTokenCappedCrowdsaleExt	0
10025	SafeMath	0
10025	ERC20Basic	0
10025	Ownable	0
10025	Haltable	0
10025	PricingStrategy	0
10025	FinalizeAgent	0
10025	ERC20	0
10025	FractionalERC20Ext	0
10025	CrowdsaleExt	1
10025	StandardToken	0
10025	MintableTokenExt	0
10025	MintedTokenCappedCrowdsaleExt	0
10129	Ownable	0
10129	Haltable	0
10129	ERC20Basic	0
10129	ERC20	0
10129	FractionalERC20	0
10129	PricingStrategy	0
10129	FinalizeAgent	0
10129	CrowdsaleBase	1
10129	KYCPayloadDeserializer	0
10129	KYCPresale	1
10131	ComplianceService	0
10131	ERC20	0
10131	HardcodedWallets	0
10131	System	0
10131	Escrow	0
10131	RefundVault	0
10131	Haltable	0
10131	ICO	1
10131	ICOPreSale	0
10131	Tokens	1
10131	Whitelist	0
10133	System	0
10133	Haltable	0
10133	HardcodedWallets	0
10133	ERC20	0
10133	Escrow	0
10133	ComplianceService	0
10133	Tokens	1
10146	Ownable	0
10146	ERC20Basic	0
10146	ERC20	0
10146	BasicToken	0
10146	StandardToken	0
10146	KOIOSToken	0
10146	KOIOSTokenSale	1
10146	KOIOSTokenPreSale	1
10159	SafeMath	0
10159	Authorization	0
10159	XPAAssets	1
10163	NokuPricingPlan	0
10163	Ownable	0
10163	Pausable	0
10163	ERC20Basic	0
10163	ERC20	0
10163	BurnableERC20	0
10163	NokuTokenBurner	0
10163	NokuFlatPlan	0
10186	ERC20Basic	0
10186	BasicToken	0
10186	ERC20	0
10186	StandardToken	0
10186	Ownable	0
10186	MintableToken	0
10186	FreezableToken	1
10186	ERC223Receiver	0
10186	ERC223Basic	0
10186	SuccessfulERC223Receiver	0
10186	FailingERC223Receiver	0
10186	ERC223ReceiverWithoutTokenFallback	0
10186	BurnableToken	0
10186	Pausable	0
10186	FreezableMintableToken	0
10186	Consts	0
10186	ERC223Token	0
10186	MainToken	0
10189	NokuPricingPlan	0
10189	Ownable	0
10189	NokuCustomToken	0
10189	Pausable	0
10189	ERC20Basic	0
10189	ERC20	0
10189	BurnableERC20	0
10189	NokuTokenBurner	0
10189	BasicToken	0
10189	BurnableToken	0
10189	DetailedERC20	0
10189	StandardToken	0
10189	MintableToken	0
10189	TokenTimelock	1
10189	TokenVesting	1
10189	NokuCustomERC20	0
10189	NokuCustomService	0
10189	NokuCustomERC20Service	0
10233	Ownable	0
10233	StandardToken	0
10233	EthTeamContract	0
10250	ERC20Basic	0
10250	SafeMath	0
10250	Ownable	0
10250	Haltable	0
10250	PricingStrategy	0
10250	FinalizeAgent	0
10250	ERC20	0
10250	FractionalERC20Ext	0
10250	CrowdsaleExt	1
10250	StandardToken	0
10250	UpgradeAgent	0
10250	UpgradeableToken	0
10250	ReleasableToken	0
10250	MintableTokenExt	0
10250	CrowdsaleTokenExt	0
10250	ReservedTokensFinalizeAgent	0
10253	SafeMath	0
10253	ERC20Basic	0
10253	Ownable	0
10253	Haltable	0
10253	PricingStrategy	0
10253	FinalizeAgent	0
10253	ERC20	0
10253	FractionalERC20Ext	0
10253	CrowdsaleExt	1
10253	StandardToken	0
10253	MintableTokenExt	0
10253	MintedTokenCappedCrowdsaleExt	0
10295	FsTKAuthority	0
[truncated: 839 more rows]

## Sheet: block number dependency
file	contract	ground truth
0	BREBuy	1
42	PoP	1
57	ERC677Receiver	0
57	ERC20Basic	0
57	ERC20	0
57	ERC677	0
57	IBurnableMintableERC677Token	0
57	EternalStorage	0
57	Validatable	0
57	BasicBridge	0
57	BasicForeignBridge	0
57	ForeignBridgeErcToErc	1
58	Controlled	0
58	TokenController	0
58	ERC20Basic	0
58	ERC20	0
58	ApproveAndCallFallBack	0
58	MiniMeToken	1
58	MiniMeTokenFactory	0
58	LimitedTransferToken	0
58	VestedToken	0
58	AywakeToken	1
84	F3Devents	0
84	modularShort	0
84	Fomo	0
103	IMigrationContract	0
103	SafeMath	0
103	Token	0
103	StandardToken	0
103	EBLLToken	1
106	IMigrationContract	0
106	SafeMath	0
106	StandardToken	0
106	Token	0
106	SPMTToken	1
112	Owned	0
112	ERC20Interface	0
112	ERC918Interface	0
112	ZeroGoldPOWMining	1
127	AccessAdmin	0
127	AccessService	0
127	TTCInterface	0
127	Random	0
127	TTLottery	0
129	Ownable	0
129	Claimable	0
129	SimpleFlyDropToken	0
129	DelayedClaimable	1
129	FlyDropTokenMgr	0
129	ERC20Basic	0
129	ERC20	0
135	Ownable	0
135	Pausable	0
135	ERC721Receiver	0
135	ERC721Holder	0
135	ERC721Basic	0
135	HorseyExchange	0
135	EthorseRace	0
135	EthorseHelpers	0
135	RoyalStablesInterface	0
135	HorseyToken	1
135	HorseyPilot	0
136	Ownable	0
136	Pausable	0
136	ERC721Receiver	0
136	ERC721Holder	0
136	ERC721Basic	0
136	HorseyExchange	0
136	EthorseRace	0
136	EthorseHelpers	0
136	RoyalStablesInterface	0
136	HorseyToken	1
136	HorseyPilot	0
137	Ownable	0
137	Pausable	0
137	ERC721Receiver	0
137	ERC721Holder	0
137	ERC721Basic	0
137	HorseyExchange	0
137	EthorseRace	0
137	EthorseHelpers	0
137	RoyalStablesInterface	0
137	HorseyToken	1
137	HorseyPilot	0
138	Ownable	0
138	Claimable	0
138	SimpleFlyDropToken	0
138	DelayedClaimable	1
138	FlyDropTokenMgr	0
138	ERC20Basic	0
138	ERC20	0
154	ERC20	0
154	Authority	0
154	SafeMath	0
154	SingleSourceIdentity	0
157	SingleSourceAuthority	0
159	ERC20	0
159	Authority	0
159	SafeMath	0
159	SingleSourceIdentity	0
164	BREBuy	1
173	IMigrationContract	0
173	SafeMath	0
173	Token	0
173	StandardToken	0
173	EBBToken	1
184	BREBuy	0
188	F3Devents	0
188	modularShort	0
188	Duang8	0
195	PoHEVENTS	0
195	POHMO	0
195	POHCONTRACT	0
196	Ownable	0
196	Claimable	0
196	SimpleFlyDropToken	0
196	DelayedClaimable	1
196	FlyDropTokenMgr	0
196	ERC20Basic	0
196	ERC20	0
197	F3Devents	0
197	modularLong	0
197	FoMo3Dlong	0
201	F3Devents	0
201	modularLong	0
201	FoMo3Dlong	0
215	Ownable	0
215	Pausable	0
215	ERC721Basic	0
215	HorseyExchange	0
215	EthorseRace	0
215	EthorseHelpers	0
215	RoyalStablesInterface	0
215	HorseyToken	1
215	HorseyPilot	0
216	Ownable	0
216	Pausable	0
216	ERC721Basic	0
216	HorseyExchange	0
216	EthorseRace	0
216	EthorseHelpers	0
216	RoyalStablesInterface	0
216	HorseyToken	1
216	HorseyPilot	0
217	Ownable	0
217	Pausable	0
217	ERC721Basic	0
217	HorseyExchange	0
217	EthorseRace	0
217	EthorseHelpers	0
217	RoyalStablesInterface	0
217	HorseyToken	1
217	HorseyPilot	0
220	Ownable	0
220	Claimable	0
220	SimpleFlyDropToken	0
220	DelayedClaimable	1
220	FlyDropTokenMgr	0
220	ERC20Basic	0
220	ERC20	0
223	F3Devents	0
223	modularLong	0
223	DiviesCTR	0
223	FoMo3Dlong	0
226	PoHEVENTS	0
226	POHMO	0
226	POHCONTRACT	0
238	IMigrationContract	0
238	SafeMath	0
238	Token	0
238	StandardToken	0
238	DEJToken	1
246	PEpsilon	0
246	ApproveAndCallFallBack	0
246	TokenController	0
246	Controlled	0
246	Pinakion	1
246	MiniMeTokenFactory	0
246	RNG	0
246	BlockHashRNG	0
246	BlockHashRNGFallback	1
246	Arbitrable	0
246	Arbitrator	0
246	Kleros	0
277	Ownable	0
277	Pausable	0
277	BattleBase	0
277	Random	1
277	Battle	0
313	Issuer	0
313	ERC20Interface	0
313	ERC20	0
313	DEXified	0
313	Ethnamed	1
399	Ownable	0
399	Saturn	1
402	F3Devents	0
402	modularShort	0
402	F3DPLUS	0
413	OraclizeI	0
413	OraclizeAddrResolverI	0
413	usingOraclize	0
413	SafeMath	0
413	Token	0
413	StandardToken	1
413	CryptoCongress	1
415	PEpsilon	0
415	ApproveAndCallFallBack	0
415	TokenController	0
415	Controlled	0
415	Pinakion	1
415	MiniMeTokenFactory	0
415	RNG	0
415	BlockHashRNG	0
415	BlockHashRNGFallback	1
415	Arbitrable	0
415	Arbitrator	0
415	Kleros	0
428	F3Devents	0
428	modularShort	0
428	F3DPLUS	0
430	F3Devents	0
430	modularShort	0
430	F3DPLUS	0
434	Ownable	0
434	ERC721	0
434	PrivateRabbitInterface	0
434	Rabbit	0
434	BodyRabbit	0
434	RabbitMarket	0
434	BunnyGame	0
436	Ownable	0
436	Claimable	0
436	SimpleFlyDropToken	0
436	DelayedClaimable	1
436	FlyDropTokenMgr	0
436	ERC20Basic	0
436	ERC20	0
441	ERC20Basic	0
441	BasicToken	0
441	ERC20	0
441	StandardToken	0
441	QravityTeamTimelock	0
441	QCOToken	1
452	F3Devents	0
452	modularShort	0
452	SuperCard	0
478	F3Devents	0
478	modularShort	0
478	FoMo100	0
489	POOHMOevents	0
489	POOHMO	0
494	RSEvents	0
494	modularRatScam	0
494	RatScam	0
500	POOHMOevents	0
500	POOHMO	0
512	F3Devents	0
512	modularLong	0
512	FoMo3Dlong	0
514	F3Devents	0
514	modularLong	0
514	FoMo3Dlong	0
518	F3Devents	0
518	modularLong	0
518	SCardLong	0
552	ZaynixKeyevents	0
552	ZaynixKey	0
561	ERC20	0
561	Ownable	0
561	Pausable	0
561	StandardToken	0
561	PausableToken	0
561	ElpisToken	0
562	ERC20	0
562	Ownable	0
562	Stoppable	0
562	Whitelist	0
562	ElpisCrowdsale	0
584	IMigrationContract	0
584	SafeMath	0
584	Token	0
584	StandardToken	0
584	ULCToken	1
587	Base	0
587	ERC20	0
587	Whitelist	0
587	Token	0
628	F3Devents	0
628	modularLong	0
628	FoMo3Dlong	0
639	Ownable	0
639	Pausable	0
639	ERC721Basic	0
639	HorseyExchange	0
639	BettingControllerInterface	0
639	EthorseRace	0
639	EthorseHelpers	0
639	RoyalStablesInterface	0
639	HorseyToken	1
639	HorseyPilot	0
642	Ownable	0
642	Claimable	0
642	SimpleFlyDropToken	0
642	DelayedClaimable	1
642	FlyDropTokenMgr	0
642	ERC20Basic	0
642	ERC20	0
652	ERC20Basic	0
652	BasicToken	0
652	ERC20	0
652	StandardToken	0
652	Ownable	0
652	MintableToken	0
652	BurnableToken	0
652	XRT	0
652	DutchAuction	0
652	PublicResolver	0
652	LightContract	0
652	LighthouseABI	0
652	LighthouseAPI	0
652	LighthouseLib	1
652	Lighthouse	0
652	RobotLiabilityABI	0
652	RobotLiabilityAPI	0
652	RobotLiabilityLib	1
652	RobotLiability	0
652	LiabilityFactory	0
654	Ownable	0
654	Pausable	0
654	ERC721Basic	0
654	HorseyExchange	0
654	BettingControllerInterface	0
654	EthorseRace	0
654	EthorseHelpers	0
654	RoyalStablesInterface	0
654	HorseyToken	1
654	HorseyPilot	0
655	Ownable	0
655	Pausable	0
655	ERC721Basic	0
655	HorseyExchange	0
655	BettingControllerInterface	0
655	EthorseRace	0
655	EthorseHelpers	0
655	RoyalStablesInterface	0
655	HorseyToken	1
655	HorseyPilot	0
658	ERC20Basic	0
658	BasicToken	0
658	ERC20	0
658	StandardToken	0
658	Ownable	0
658	MintableToken	0
658	BurnableToken	0
658	XRT	0
658	DutchAuction	0
661	Ownable	0
661	Claimable	0
661	SimpleFlyDropToken	0
661	DelayedClaimable	1
661	FlyDropTokenMgr	0
661	ERC20Basic	0
661	ERC20	0
672	ERC20Interface	0
672	ApproveAndCallFallBack	0
672	Owned	0
672	FixedSupplyToken	0
672	Game	1
677	IERC20Token	0
677	BREBuy_ERC20	1
681	IMigrationContract	0
681	SafeMath	0
681	Token	0
681	StandardToken	0
681	ULChain	1
699	Owned	0
699	SafeMath	0
699	ERC20Token	0
699	PUST	0
699	ExchangeUST	0
699	USTputOption	0
702	BBFarmEvents	0
702	SVBallotConsts	0
702	safeSend	0
702	payoutAllC	0
702	payoutAllCSettable	0
702	owned	0
702	CanReclaimToken	0
702	CommunityAuctionSimple	0
702	controlledIface	0
702	hasAdmins	0
702	EnsOwnerProxy	0
702	permissioned	0
702	upgradePtr	0
702	ixEvents	0
702	ixBackendEvents	0
702	ixPaymentEvents	0
702	BBFarmIface	0
702	BBFarm	0
702	IxIface	0
702	SVIndex	0
702	IxBackendIface	0
702	SVIndexBackend	0
702	IxPaymentsIface	0
702	SVPayments	0
702	PublicResolver	0
705	Ownable	0
705	Claimable	0
705	SimpleFlyDropToken	0
705	DelayedClaimable	1
705	FlyDropTokenMgr	0
705	ERC20Basic	0
705	ERC20	0
710	Ownable	0
710	Pausable	0
710	ERC721Basic	0
710	HorseyExchange	0
710	BettingControllerInterface	0
710	EthorseRace	0
710	EthorseHelpers	0
710	RoyalStablesInterface	0
710	HorseyToken	1
710	HorseyPilot	0
712	Ownable	0
712	Pausable	0
712	ERC721Basic	0
712	HorseyExchange	0
712	BettingControllerInterface	0
712	EthorseRace	0
712	EthorseHelpers	0
712	RoyalStablesInterface	0
712	HorseyToken	1
712	HorseyPilot	0
713	Ownable	0
713	Pausable	0
713	ERC721Basic	0
713	HorseyExchange	0
713	BettingControllerInterface	0
713	EthorseRace	0
713	EthorseHelpers	0
713	RoyalStablesInterface	0
713	HorseyToken	1
713	HorseyPilot	0
748	F3Devents	0
748	modularLong	0
748	FoMo3Dlong	0
749	IERC20Token	0
749	Owned	0
749	Lockable	1
749	Token	0
749	ApproveAndCallFallBack	0
749	SoundcoinsToken	0
753	ERC20Basic	0
753	BasicToken	0
753	ERC20	0
753	StandardToken	0
753	Ownable	0
753	MintableToken	0
753	BurnableToken	0
753	XRT	0
753	DutchAuction	0
753	PublicResolver	0
753	LightContract	0
753	LighthouseABI	0
753	LighthouseAPI	0
753	LighthouseLib	1
753	Lighthouse	0
753	RobotLiabilityABI	0
753	RobotLiabilityAPI	0
753	RobotLiabilityLib	1
753	RobotLiability	0
753	LiabilityFactory	0
757	ERC20Basic	0
757	BasicToken	0
757	ERC20	0
757	StandardToken	0
757	Ownable	0
757	MintableToken	0
757	BurnableToken	0
757	XRT	0
757	DutchAuction	0
759	Ownable	0
759	Claimable	0
759	SimpleFlyDropToken	0
759	DelayedClaimable	1
759	FlyDropTokenMgr	0
759	ERC20Basic	0
759	ERC20	0
762	Ownable	0
762	TravelHelperToken	0
762	Crowdsale	1
765	ERC20	0
765	Ownable	0
765	StandardToken	0
765	TravelHelperToken	1
774	FDDEvents	0
774	modularFomoDD	0
774	FomoDD	0
785	F3Devents	0
785	modularFast	0
785	FoMo3DFast	0
803	ERC721	0
803	Random	0
803	AccessAdmin	0
803	AccessService	0
803	ELHeroToken	0
803	Presale	0
810	Ownable	0
810	Claimable	0
810	SimpleFlyDropToken	0
810	DelayedClaimable	1
810	FlyDropTokenMgr	0
810	ERC20Basic	0
810	ERC20	0
927	Ownable	0
927	Claimable	0
927	Pausable	0
927	ERC721	0
927	ERC721Token	0
927	ERC20Basic	0
927	ERC20	0
927	BasicToken	0
927	StandardToken	0
927	AccessDeposit	0
927	AccessDeploy	0
927	AccessMint	0
927	Gold	0
927	CryptoSagaHero	0
927	BitGuildToken	0
927	PLATPriceOracle	0
927	CryptoSagaSwapPLAT	0
931	Ownable	0
931	Claimable	0
931	SimpleFlyDropToken	0
931	DelayedClaimable	1
931	FlyDropTokenMgr	0
931	ERC20Basic	0
931	ERC20	0
970	IMigrationContract	0
970	SafeMath	0
970	Token	0
970	StandardToken	0
970	OATToken	1
980	IMigrationContract	0
980	SafeMath	0
980	Token	0
980	StandardToken	0
980	HKHCToken	1
991	EthertoteToken	0
991	TokenSale	0
991	Reward	0
993	F3Devents	0
993	modularLong	0
993	FoMo3Dlong	0
998	RP1events	0
998	modularLong	0
998	ReadyPlayerONE	0
1011	PasswordEscrow	0
1017	ZethrTokenBankroll	0
1017	ZethrMainBankroll	0
1017	ZethrInterface	0
1017	ZlotsJackpotHoldingContract	0
1017	ZethrBankrollBridge	0
1017	ZethrShell	0
1017	Zlots	1
1034	PoCGame	1
1034	ERC20Interface	0
1044	PoCGame	1
1044	ERC20Interface	0
1052	ZethrTokenBankroll	0
1052	ZethrMainBankroll	0
1052	ZethrInterface	0
1052	ZlotsJackpotHoldingContract	0
1052	ZethrBankrollBridge	0
1052	ZethrShell	0
1052	Zlots	1
1056	ZethrTokenBankroll	0
1056	ZethrMainBankroll	0
1056	ZethrInterface	0
1056	ZlotsJackpotHoldingContract	0
1056	ZethrBankrollBridge	0
1056	ZethrShell	0
1056	Zlots	1
1058	EscapeMmmEvents	0
1058	Ownable	0
1058	EFMAPlatform	0
1068	CAE4Devents	0
1068	modularLong	0
1068	CAE4Dlong	0
1096	ZethrTokenBankroll	0
1096	ZethrMainBankroll	0
1096	ZethrInterface	0
1096	ZlotsJackpotHoldingContract	0
1096	ZethrBankrollBridge	0
1096	ZethrShell	0
1096	Zlots	1
1101	ZethrTokenBankroll	0
1101	ZethrMainBankroll	0
1101	ZethrInterface	0
1101	ZlotsJackpotHoldingContract	0
1101	ZethrBankrollBridge	0
1101	ZethrShell	0
1101	Zlots	1
1121	Ownable	0
1121	Claimable	0
1121	SimpleFlyDropToken	0
1121	DelayedClaimable	1
1121	FlyDropTokenMgr	0
1121	ERC20Basic	0
1121	ERC20	0
1117	EthertoteToken	0
1117	TokenSale	0
1117	Reward	0
1123	F3Devents	0
1123	modularFast	0
1123	FoMo3DFast	0
1130	RSEvents	0
1130	modularGoalbonanzaPlus	0
1130	GoalbonanzaPlusLong	0
1149	ZTHReceivingContract	0
1149	ZTHInterface	0
1149	Zethroll	1
1162	RSEvents	0
1162	modularGoalbonanzaPlus	0
1162	GoalbonanzaPlus	0
1165	Ownable	0
1165	Claimable	0
1165	SimpleFlyDropToken	0
1165	DelayedClaimable	1
1165	FlyDropTokenMgr	0
1165	ERC20Basic	0
1165	ERC20	0
1171	Owned	0
1171	SafeMath	0
1171	ERC20Token	0
1171	PUST	0
1171	ExchangeUST	0
1171	USTputOption	0
1206	owned	0
1206	DataContract	0
1206	Token	0
1224	owned	0
1224	onlyOwnerAndtokenContract	0
1224	DataContract	0
1224	Token	0
1225	Cryptorank	0
1233	ERC20Basic	0
1233	ERC20	0
1233	Ownable	0
1233	Pausable	0
1233	Whitelist	0
1233	Presale	0
1233	CanReclaimToken	0
1233	VestingTrustee	0
1233	Controlled	0
1233	TokenController	0
1233	ApproveAndCallFallBack	0
1233	MiniMeToken	0
1233	MiniMeTokenFactory	0
1233	Crowdsale	0
1297	BREBuy	1
1298	F3Devents	0
1298	modularShort	0
1298	OK3D	0
1302	J3Devents	0
1302	modularLong	0
1302	JanKenPon	0
1335	Lottery	0
1338	ERC20Interface	0
1338	ERC20Interface	0
1338	Owned	0
1338	ERC918Interface	0
1338	_0xGoldToken	0
1345	ZethrTokenBankroll	0
1345	ZethrMainBankroll	0
1345	ZethrInterface	0
1345	ZethrBankrollBridge	0
1345	ZethrShell	0
1345	Zethroll	1
1362	Lottery	0
1373	blockHashNotReturned	0
1376	Win20ETH	1
1385	ERC20	0
1385	NTech3DLong	0
1399	RSEvents	0
1399	modularRatScam	0
1399	ChivesGarden	0
1406	IMigrationContract	0
1406	SafeMath	0
1406	Token	0
1406	StandardToken	0
1406	EVTCTLToken	1
1437	owned	0
1437	DataContract	0
1437	Token	0
1472	ZTHReceivingContract	0
1472	ZTHInterface	0
1472	Zlots	1
1482	Ownable	0
1482	Claimable	0
1482	SimpleFlyDropToken	0
1482	DelayedClaimable	1
1482	FlyDropTokenMgr	0
1482	ERC20Basic	0
1482	ERC20	0
1507	ExitScamsevents	0
1507	modularLong	0
1507	ExitScams	0
1520	F3Devents	0
1520	modularLong	0
1520	Av8DShort	0
1522	F3Devents	0
1522	modularShort	0
1522	ExitFraud	0
1546	ZTHReceivingContract	0
1546	ZTHInterface	0
1546	Zlots	1
1567	Ownable	0
1567	GuessEthEvents	0
1567	GuessEth	1
1673	ZTHReceivingContract	0
1673	ZTHInterface	0
1673	Zlots	1
1678	Ownable	0
1678	Claimable	0
1678	SimpleFlyDropToken	0
1678	DelayedClaimable	1
1678	FlyDropTokenMgr	0
1678	ERC20Basic	0
1678	ERC20	0
1698	IMigrationContract	0
1698	SafeMath	0
1698	Token	0
1698	StandardToken	0
1698	EVTCToken	1
1700	TheEthGameTrophy	0
1701	TheEthGame	0
1701	TheEthGameTrophy	0
1702	TheEthGameTrophy	0
1703	TheEthGame	0
1703	TheEthGameTrophy	0
1714	ZTHReceivingContract	0
1714	ZTHInterface	0
1714	Zethroll	1
1761	ZTHReceivingContract	0
1761	ZTHInterface	0
1761	Zlots	1
1781	F3Devents	0
1781	modularShort	0
1781	F4Kings	0
1788	PoHEVENTS	0
1788	POHMO	0
1791	Ownable	0
1791	Claimable	0
1791	SimpleFlyDropToken	0
1791	DelayedClaimable	1
1791	FlyDropTokenMgr	0
1791	ERC20Basic	0
1791	ERC20	0
1794	F3Devents	0
1794	modularShort	0
1794	FoMo3Dshort	0
1831	AbstractMokens	0
1831	Mokens	0
1833	AbstractMokens	0
1833	MokensDelegate	0
1849	Ownable	0
1849	Claimable	0
1849	Pausable	0
1849	ERC721	0
1849	ERC721Token	0
1849	ERC20Basic	0
1849	ERC20	0
1849	BasicToken	0
1849	StandardToken	0
1849	AccessDeposit	0
1849	AccessDeploy	0
1849	AccessMint	0
1849	Gold	0
1849	CryptoSagaCard	0
1849	CryptoSagaCardSwap	0
1849	CryptoSagaHero	0
1849	CryptoSagaCardSwapVer2	0
1859	F3Devents	0
1859	modularShort	0
1859	NewChance	0
1885	RSEvents	0
1885	modularLastUnicorn	0
1885	LastUnicorn	0
1937	F3Devents	0
1937	modularShort	0
1937	F5D	0
1939	GEvents	0
1939	modularGScam	0
1939	GScam	0
1965	F3Devents	0
1965	modularShort	0
1965	ExitFraud	0
1966	Ownable	0
1966	OraclizeI	0
1966	OraclizeAddrResolverI	0
1966	usingOraclize	0
1966	EtherHiLo	0
1968	Ownable	0
1968	OraclizeI	0
1968	OraclizeAddrResolverI	0
1968	usingOraclize	0
1968	EtherHiLo	0
1977	F3Devents	0
1977	modularLong	0
1977	FoMoGame	0
1986	PoP	1
2003	ZTHReceivingContract	0
2003	ZTHInterface	0
2003	Zlots	1
2013	OracleInterface	0
2013	ERC20Basic	0
2013	ERC20Interface	0
2013	HasNoTokens	0
2013	Ownable	0
2013	HasNoEther	0
2013	DutchAuction	0
2025	Ambi	0
2025	AmbiEnabled	0
2025	Safe	0
2025	EventsHistory	0
2071	F3Devents	0
2071	modularLong	0
2071	FoMo3Dlong	0
2077	F3Devents	0
2077	modularLong	0
2077	FoMoGame	0
2110	Ownable	0
2110	GuessEthEvents	0
2110	GuessEth	1
2119	F3Devents	0
2119	modularLong	0
2119	FoMoGame	0
2123	F3Devents	0
2123	modularLong	0
2123	FoMoGame	0
2129	F3Devents	0
2129	modularLong	0
2129	FoMo3Dlong	0
2130	Ownable	0
2130	ERC20Basic	0
2130	ERC20	0
2130	BasicToken	0
2130	StandardToken	0
2130	Multivest	0
2130	GigERC20	0
2130	MintingERC20	0
2130	GigToken	0
2130	SellableToken	0
2130	TokenAllocation	0
2130	TokenVesting	0
2130	PeriodicTokenVesting	0
2130	PrivateSale	0
2130	CrowdSale	0
2134	Ownable	0
2134	Pausable	0
2134	EtherDrop	0
2135	Ownable	0
2135	Pausable	0
2135	EtherDrop	0
2171	X3Devents	0
2171	Ownable	0
2171	modularLong	0
2171	X3Dlong	0
2199	F3Devents	0
2199	FoMo3DSoon	0
2205	F3Devents	0
2205	modularShort	0
2205	F3DPLUS	0
2211	F3Devents	0
2211	modularShort	0
2211	NewChance	0
2222	F3Devents	0
2222	modularShort	0
2222	FOMOO	0
2224	Token	0
2224	StandardToken	0
2224	GoToken	0
2224	GoTokenDutchAuction	0
2225	F3Devents	0
2225	modularShort	0
2225	F5D	0
2249	RSEvents	0
2249	modularRatScam	0
2249	RatScam	0
2252	Ownable	0
2252	AccessAdmin	0
2252	CardsRaffle	0
2254	owned	0
2254	TokenMomos	0
2289	Ownable	0
2289	Pausable	0
2289	EtherDrop	0
2295	ERC20Basic	0
2295	ERC20	0
2295	ERC20OldBasic	0
2295	ERC20Old	0
2295	BasicToken	0
2295	Ownable	0
2295	WrapperLock	1
2296	ERC20Basic	0
2296	ERC20	0
2296	ERC20OldBasic	0
2296	ERC20Old	0
2296	BasicToken	0
2296	Ownable	0
2296	WrapperLockEth	1
2301	ApproveAndCallFallBack	0
2301	TokenController	0
2301	Controlled	0
2301	Pinakion	0
2301	MiniMeTokenFactory	0
2301	RNG	0
2301	BlockHashRNG	0
2301	BlockHashRNGFallback	0
2301	Arbitrable	0
2301	Arbitrator	0
2301	Kleros	0
2307	ApproveAndCallFallBack	0
2307	TokenController	0
2307	Controlled	0
2307	Pinakion	0
2307	MiniMeTokenFactory	0
2307	RNG	0
2307	BlockHashRNG	0
2307	BlockHashRNGFallback	0
2307	Arbitrable	0
2307	Arbitrator	0
2307	Kleros	0
2321	RSEvents	0
2321	modularRatScam	0
2321	RatScam	0
2329	RSEvents	0
2329	modularRatScam	0
2329	RatScam	0
2349	Ownable	0
2349	PricingStrategy	0
2349	FinalizeAgent	0
2349	UbricoinPresale	0
2349	Haltable	0
2349	WhitelistedCrowdsale	0
2349	UbricoinCrowdsale	0
2349	Upgradeable	0
2349	Dispatcher	0
2349	Example	0
2349	Ubricoin	0
2355	Ownable	0
2355	PricingStrategy	0
2355	FinalizeAgent	0
2355	UbricoinPresale	0
2355	Haltable	0
2355	WhitelistedCrowdsale	0
2355	UbricoinCrowdsale	0
2355	Upgradeable	0
2355	Dispatcher	0
2355	Example	0
2355	Ubricoin	0
2374	Suohaevents	0
2374	modularShort	0
2374	West	0
2377	RSEvents	0
2377	modularRatScam	0
2377	RatScam	0
2379	Ownable	0
2379	F3Devents	0
2379	modularLong	0
2379	FoMoJP	0
2400	Letou8events	0
2400	modularShort	0
2400	Letou8	0
2405	ERC20Basic	0
2405	multiowned	0
2405	daylimit	0
2405	multisig	0
2405	Wallet	0
2410	SupportsInterfaceWithLookup	0
2410	ERC721Basic	0
2410	ERC721Enumerable	0
2410	ERC721Metadata	0
2410	ERC721	0
2410	ERC721Receiver	0
2410	ERC721BasicToken	0
2410	ERC721Token	0
2410	lettertoken205	0
2411	F3Devents	0
2411	modularLong	0
2411	DiviesCTR	0
2411	FoMo3Dlong	0
2437	F3Devents	0
2437	modularShort	0
2437	FoMo3Dshort	0
2440	Ownable	0
2440	TreasureHunt	0
2506	ERC20Basic	0
2506	multiowned	0
2506	daylimit	0
2506	multisig	0
2506	Wallet	0
2528	F3Devents	0
2528	modularLong	0
2528	DiviesCTR	0
2528	FoMo3Dlong	0
2529	Ownable	0
2529	bigBankLittleBank	0
2529	DefconPro	0
2530	F3Devents	0
2530	modularShort	0
2530	NewChance	0
2531	F3Devents	0
2531	modularLong	0
2531	DiviesCTR	0
2531	FoMo3Dlong	0
2541	Suohaevents	0
2541	modularShort	0
2541	West	0
2553	ERC20Basic	0
2553	multiowned	0
2553	daylimit	0
2553	multisig	0
2553	Wallet	0
2584	ZTHReceivingContract	0
2584	ZTHInterface	0
2584	Zethroll	1
2587	ZTHReceivingContract	0
2587	ZTHInterface	0
2587	Zethroll	1
2589	ZTHReceivingContract	0
2589	ZTHInterface	0
2589	Zethroll	1
2593	ZTHReceivingContract	0
2593	ZTHInterface	0
2593	Zethroll	1
2598	F3Devents	0
2598	modularShort	0
2598	FoMo3Dshort	0
2599	Snow	0
2599	F3Devents	0
2599	modularShort	0
2599	SnowStorm	0
2607	POOHMOevents	0
2607	POOHMO	0
2619	IMigrationContract	0
2619	SafeMath	0
2619	Token	0
2619	StandardToken	0
2619	UnityToken	1
2622	F3Devents	0
2622	modularShort	0
2622	NewChance	0
2632	IMigrationContract	0
2632	SafeMath	0
2632	Token	0
2632	StandardToken	0
2632	AntiFakeLabelToken	1
2633	ZTHReceivingContract	0
2633	ZTHInterface	0
2633	Zethroll	1
2638	ZTHReceivingContract	0
2638	ZTHInterface	0
2638	Zethroll	1
2644	POOHMOevents	0
2644	POOHMO	1
2655	F3Devents	0
2655	modularShort	0
2655	FOMO3TEST1	0
2658	ZTHReceivingContract	0
2658	ZTHInterface	0
2658	Zethroll	1
2670	TwentyDollars	1
2684	F3Devents	0
2684	modularLong	0
2684	FoMo3Dlong	0
2699	F3Devents	0
2699	modularShort	0
2699	PoHMO4D	0
2717	F3Devents	0
2717	modularLong	0
2717	FoMo3Dlong	0
2723	RSEvents	0
2723	modularLastUnicorn	0
2723	LastUnicorn	0
2724	POOHMOevents	0
2724	POOHMO	0
2734	Owned	0
2734	DivMultisigHackable	1
2736	Ownable	0
2736	ERC20Basic	0
2736	ERC20	0
2736	DisbursementHandler	0
2736	Vault	0
2736	Whitelistable	0
2736	StateMachine	0
2736	TimedStateMachine	0
2736	TokenControllerI	0
2736	BasicToken	0
2736	StandardToken	0
2740	F3Devents	0
2740	modularShort	0
2740	FoMo3Dshort	0
2745	FoMo3Dshort	0
2745	FoMoRapid	0
2746	F3Devents	0
2746	FoMoRapid	0
2750	RSEvents	0
2750	modularRatScam	0
2750	RatScam	0
2754	LBevents	0
2754	modularShort	0
2754	LB	0
2757	F3Devents	0
2757	F3DShopQuick	0
2761	F3Devents	0
2761	modularLong	0
2761	EthKillerLong	0
2763	F3Devents	0
2763	F3DShopQuick	0
2764	F3Devents	0
2764	F3DGoQuick	0
2772	Random	0
2777	Ownable	0
2777	F3Devents	0
2777	modularLong	0
2777	FoMo3DWorld	0
2783	F3Devents	0
2783	modularLong	0
2783	FoMo3Dlong	0
2792	F3Devents	0
2792	modularLong	0
2792	FoMo3Dlong	0
2794	F3Devents	0
2794	FundForwarder	0
2794	ModularLong	0
2794	PlayerBook	0
2794	Team	0
2794	FoMo3DlongUnlimited	0
2805	SafeMath	0
2805	Token	0
2805	StandardToken	0
2805	ReserveToken	0
2805	AccountLevels	0
2805	AccountLevelsTest	0
2805	AZExchange	1
2821	F3Devents	0
2821	modularShort	0
2821	FOMO3TEST	0
2823	F3Devents	0
2823	modularShort	0
2823	FoMo3DQuick	0
2825	KickTheCoin	1
2825	WithdrawFromKickTheCoin	0
2825	KickTheCoinFactory	0
2833	RP1events	0
2833	modularLong	0
2833	ReadyPlayerONE	0
2839	RP1events	0
2839	modularLong	0
2839	ReadyPlayerONE	0
2855	RP1events	0
2855	modularLong	0
2855	ReadyPlayerONE	0
2859	Ownable	0
2859	LikeCoinInterface	0
2859	ArtMuseumBase	0
2859	OraclizeI	0
2859	OraclizeAddrResolverI	0
2859	usingOraclize	0
2859	ArtMuseumV1	0
2876	F3Devents	0
2876	modularLong	0
2876	H3FoMo3Dlong	0
2919	Audit	0
2941	F3Devents	0
2941	modularShort	0
2941	NewChance	0
2947	PCKevents	0
2947	modularKey	0
2947	PlayCoinKey	0
2949	F3Devents	0
2949	modularShort	0
2949	FoMo3Dshort	0
2954	MonkeyEvents	0
2954	modularMonkeyScam	0
2954	MonkeyScam	0
2963	IMDEX	0
2963	SafeMath	0
2963	IMDEXDexchange	1
2977	TokenInfo	0
2977	Ownable	0
2977	Pausable	0
2977	ApproveAndCallReceiver	0
2977	Controllable	0
2977	ControllerInterface	0
2977	ERC20	0
2977	Crowdsale	0
2977	FirstSale	0
2977	LedToken	1
2977	LedTokenInterface	0
2977	Presale	0
2977	PrivateSale	0
2977	TokenFactory	0
2977	TokenFactoryInterface	0
2977	TokenSale	0
2978	TokenInfo	0
2978	Ownable	0
2978	Pausable	0
2978	ApproveAndCallReceiver	0
2978	Controllable	0
2978	ControllerInterface	0
2978	ERC20	0
2978	Crowdsale	0
2978	FirstSale	0
2978	LedToken	1
2978	LedTokenInterface	0
2978	Presale	0
2978	PrivateSale	0
2978	TokenFactory	0
2978	TokenFactoryInterface	0
2978	TokenSale	0
2989	HXevents	0
2989	modularShort	0
2989	HX	0
2990	ERC20Basic	0
2990	ERC20	0
2990	MerkleMine	1
2990	MultiMerkleMine	1
2991	PCKevents	0
2991	modularKey	0
2991	PlayCoinKey	1
3050	BlankContract	0
3050	AirDropWinner	0
3050	PonziPwn	0
3051	MC2events	0
3051	modularLong	0
3051	MC2long	0
3057	Suohaevents	0
3057	modularShort	0
3057	Suoha	0
3060	Ownable	0
3060	ERC20Basic	0
3060	ERC20	0
3060	MultiOwnable	0
3060	TokenLock	1
3060	TokenLockDistribute	0
3062	ERC20Basic	0
3062	ERC20	0
3062	MultiOwnable	0
3062	TokenLock	1
3071	HXevents	0
3071	modularShort	0
3071	HX	0
3082	RandoLotto	0
3090	FumoEvents	0
3090	modularShort	0
3090	Fumo	0
3091	RandoLotto	0
3096	PCKevents	0
3096	modularKey	0
3096	PlayCoinKey	0
3097	PCKevents	0
3097	modularKey	0
3097	PlayCoinKey	0
3100	Ownable	0
3100	AccessAdmin	0
3100	CardsRaffle	0
3103	ONEevents	0
3103	modularLong	0
3103	SpicyPot	0
3105	ERC223Receiver	0
3105	ERC20Basic	0
3105	BasicToken	0
3105	ERC20	0
3105	StandardToken	0
3105	ERC223Token	0
3105	BurnableToken	0
3105	StandardBurnableToken	0
3105	BaseToken	0
3105	Ownable	0
3105	ShintakuToken	1
3106	BlankContract	0
3106	AirDropWinner	0
3106	PonziPwn	0
3108	F3Devents	0
3108	modularShort	0
3108	WorldFomo	0
3109	F3Devents	0
3109	modularShort	0
3109	WorldFomo	0
3113	F3Devents	0
3113	modularLong	0
3113	GameOfSwords	0
3123	Owned	0
3123	TokenDB	0
3123	Token	0
3123	Ico	0
3123	IcoLib	1
3126	F3Devents	0
3126	modularShort	0
3126	GrandTheftFOMO	0
3127	F3Devents	0
3127	modularShort	0
3127	GrandTheftFOMO	0
3132	PresalePool	1
3137	F3Devents	0
3137	modularShort	0
3137	FoMo3Dshort	0
3146	Ownable	0
3146	VfSE_Lottery	0
3158	F3Devents	0
3158	modularShort	0
3158	FUMO	0
3168	F3Devents	0
3168	modularPlus	0
3168	FoMo3DPlus	0
3174	F3Devents	0
3174	modularLong	0
3174	FuMoToken	0
3199	Owned	0
3199	LOLevents	0
3199	modularLong	0
3199	LOLlong	0
3201	Governable	0
3201	CardBase	0
3201	CardProto	0
3201	MigrationInterface	0
3201	CardPackFour	0
3201	AuctionPack	1
3204	F3Devents	0
3204	modularThunder	0
3204	FoMo3Dthunder	0
3207	Suohaevents	0
3207	modularShort	0
3207	Fumo	0
3217	F3Devents	0
3217	modularFast	0
3217	FoMo3Dfast	0
3222	F3Devents	0
3222	modularFast	0
3222	FoMo3DFast	0
3228	MC2events	0
3228	modularLong	0
3228	MC2long	0
3240	NokuPricingPlan	0
3240	Ownable	0
3240	NokuCustomToken	0
3240	Pausable	0
3240	ERC20Basic	0
3240	ERC20	0
3240	BurnableERC20	0
3240	NokuTokenBurner	0
3240	BasicToken	0
3240	BurnableToken	0
3240	DetailedERC20	0
3240	StandardToken	0
3240	MintableToken	0
3240	TokenTimelock	0
3240	TokenVesting	0
3240	NokuCustomERC20	1
3240	NokuCustomService	0
3240	NokuCustomERC20Service	0
3248	F3Devents	0
3248	modularShort	0
3248	F3DGame	0
3254	RSEvents	0
3254	modularRatScam	0
3254	RatScam	0
3255	Owned	0
3255	LOLevents	0
3255	LOLlong	0
3255	modularLong	0
3256	LDEvents	0
3256	modularDogScam	0
3256	DogScam	0
3266	PCKevents	0
3266	modularKey	0
3266	PlayCoinKey	0
3269	F3Devents	0
3269	modularShort	0
3269	FomoSuper	0
3281	F3Devents	0
3281	modularQuick	0
3281	FoMo3Dquick	0
3284	ERC20Basic	0
3284	ERC20	0
3284	Ownable	0
3284	Pausable	0
3284	Presale	0
3284	CanReclaimToken	0
3284	VestingTrustee	0
3284	Controlled	0
3284	TokenController	0
3284	ApproveAndCallFallBack	0
3284	MiniMeToken	1
3284	MiniMeTokenFactory	0
3284	Whitelist	0
3284	Crowdsale	0
3286	PCKevents	0
3286	modularKey	0
3286	PlayCoinKey	0
3290	ERC20Basic	0
3290	ERC20	0
3290	Ownable	0
3290	Pausable	0
3290	Presale	0
3290	CanReclaimToken	0
3290	VestingTrustee	0
3290	Controlled	0
3290	TokenController	0
3290	ApproveAndCallFallBack	0
3290	MiniMeToken	1
3290	MiniMeTokenFactory	0
3290	Whitelist	0
3290	Crowdsale	0
3291	ERC20Basic	0
3291	ERC20	0
3291	Ownable	0
3291	Pausable	0
3291	Presale	0
3291	CanReclaimToken	0
3291	VestingTrustee	0
3291	Controlled	0
3291	TokenController	0
3291	ApproveAndCallFallBack	0
3291	MiniMeToken	1
3291	MiniMeTokenFactory	0
3291	Whitelist	0
3291	Crowdsale	0
3302	F3Devents	0
3302	modularShort	0
3302	FomoSuper	0
3305	F3Devents	0
3305	modularShort	0
3305	FomoSuper	0
3311	SafeMath	0
3311	Token	0
3311	StandardToken	0
3311	ReserveToken	0
3311	AccountLevels	0
3311	AccountLevelsTest	0
3311	nDEX	1
3314	F3Devents	0
3314	modularQuick	0
3314	FoMo3Dquick	0
3315	F3Devents	0
3315	modularShort	0
3315	F3DPLUS	0
3316	F3Devents	0
3316	modularLong	0
3316	FoMo3Dlong	0
3318	F3Devents	0
3318	modularShort	0
3318	FoMo3Dshort	0
3323	F3Devents	0
3323	modularShort	0
3323	FomoSuper	0
3330	F3Devents	0
3330	modularShort	0
3330	FomoSuper	0
3337	SafeMath	0
3337	Token	0
3337	StandardToken	0
3337	ReserveToken	0
3337	AccountLevels	0
3337	PolarisDEX	1
3337	AccountLevelsTest	0
3341	Controlled	0
3341	TokenController	0
3341	ApproveAndCallFallBack	0
3341	MiniMeToken	0
3341	MiniMeTokenFactory	0
3341	DTXToken	0
3341	Ownable	0
3341	BountyVault	0
3347	F3Devents	0
3347	FoMo3Dsmall	0
3350	RSEvents	0
3350	modularRatScam	0
3350	RatScam	0
3363	F3Devents	0
3363	modularShort	0
3363	FoMo12H	0
3364	F3Devents	0
3364	modularShort	0
3364	F3DPLUS	0
3371	F3Devents	0
3371	modularLong	0
3371	FoMoGame	0
3383	F3Devents	0
3383	modularShort	0
3383	GrandTheftFOMO	0
3386	DSAuthority	0
3386	DSAuthEvents	0
3386	DSAuth	0
3386	AssetPriceOracle	0
3386	ContractForDifference	1
3394	F3Devents	0
3394	modularShort	0
3394	GrandTheftFOMO	0
3434	Owned	0
3434	Greedy	0
3455	F3Devents	0
3455	FoMo3Dshort	0
3455	modularShort	0
3468	F3Devents	0
3468	modularShort	0
3468	FoMo3Dshort	0
3476	F3Devents	0
3476	FoMo3Dshort	0
3476	modularShort	0
3488	RSEvents	0
3488	modularRatScam	0
3488	RatScam	0
3491	F3Devents	0
3491	modularShort	0
3491	FoMo3DshortAgain	0
3495	F3Devents	0
3495	modularShort	0
3495	FoMo3Dshort	0
3508	SupportsInterfaceWithLookup	0
3508	ERC721Basic	0
3508	ERC721Enumerable	0
3508	ERC721Metadata	0
3508	ERC721	0
3508	ERC721Receiver	0
3508	ERC721BasicToken	0
3508	ERC721Token	0
3508	Nifties	0
3509	SupportsInterfaceWithLookup	0
3509	ERC721Basic	0
3509	ERC721Enumerable	0
3509	ERC721Metadata	0
3509	ERC721	0
3509	ERC721Receiver	0
3509	ERC721BasicToken	0
3509	ERC721Token	0
3509	Nfties	0
3514	Suohaevents	0
3514	modularShort	0
3514	Suoha	0
3522	F3Devents	0
3522	modularShort	0
3522	FoMo3DLightning	0
3526	F3Devents	0
3526	modularFast	0
3526	FoMo3DFast	0
3533	F3Devents	0
3533	modularShort	0
3533	FOMO3	0
3534	Ownable	0
3534	ERC20Basic	0
3534	ERC20	0
3534	StakerToken	0
3534	Staker	0
3536	FFFevents	0
3536	modularShort	0
3536	FFFultra	0
3548	F3Devents	0
3548	modularShort	0
3548	FoMo3DFAST	0
3555	F3Devents	0
3555	modularShort	0
3555	FoMo3Dshort	0
3556	F3Devents	0
3556	modularShort	0
3556	F3DShop	0
3560	F3Devents	0
3560	modularShort	0
3560	FomoSuper	0
3574	SafeMath	0
3574	Token	0
3574	StandardToken	0
3574	ReserveToken	0
3574	AccountLevels	0
3574	AccountLevelsTest	0
3574	BitDex	1
3577	F3Devents	0
3577	modularShort	0
3577	F3DGo	0
3578	F3Devents	0
3578	modularShort	0
3578	F3DGo	0
3589	F3Devents	0
3589	modularShort	0
3589	F3DPLUS	0
3591	F3Devents	0
3591	FoMo3Dsmall	0
3594	F3Devents	0
3594	modularShort	0
3594	F3DClick	0
3597	F3Devents	0
3597	modularShort	0
3597	FoMo3Dshort	0
3624	F3Devents	0
3624	modularLong	0
3624	FoMo3Dlong	0
3630	F3Devents	0
3630	modularShort	0
3630	F3DSHORT	0
3643	F3Devents	0
3643	modularShort	0
3643	F3DSHORT	0
3649	F3Devents	0
3649	modularShort	0
3649	FoMo3Dshort	0
3650	F3Devents	0
3650	modularShort	0
3650	F3DSHORT	0
3656	F3Devents	0
3656	modularShort	0
3656	F3DPLUS	0
3659	F3Devents	0
3659	modularShort	0
3659	Fomo60Min	0
3661	F3Devents	0
3661	modularShort	0
3661	Fomo60Min	0
3664	F3Devents	0
3664	modularShort	0
3664	F3DNEW	0
3665	MultiOwnable	0
3665	ERC20Interface	0
3665	ApproveAndCallFallBack	0
3665	TruGold	0
3669	F3Devents	0
3669	modularShort	0
3669	FoMo3DLight	0
3670	F3Devents	0
3670	modularShort	0
3670	F3DSHORT	0
3685	F3Devents	0
3685	modularShort	0
3685	F3DNEW	0
3689	TokenController	0
3689	ApproveAndCallFallBack	0
3689	EthertoteToken	1
3691	F3Devents	0
3691	modularShort	0
3691	FoMo3DUnlimited	0
3692	F3Devents	0
3692	modularShort	0
3692	FoMo3Dshort	0
3694	F3Devents	0
3694	modularShort	0
3694	FoMo3DUnlimited	0
3696	F3Devents	0
3696	modularShort	0
3696	F3DSOON	0
3703	F3Devents	0
3703	modularShort	0
3703	F3DSHORT	0
3704	KickTheCoin	1
3705	F3Devents	0
3705	modularShort	0
3705	FoMo3Dshort	0
3706	F3Devents	0
3706	modularShort	0
3706	F3Dultra	0
3708	KickTheCoin	0
3708	WithdrawFromKickTheCoin	1
3711	KickTheCoin	1
3717	F3Devents	0
3717	modularShort	0
3717	FoMo3Dshort	0
3719	F3Devents	0
3719	modularShort	0
3719	FoMo3DLightning	0
3722	F3Devents	0
3722	modularShort	0
3722	F3DLink	0
3724	RSEvents	0
3724	modularRatScam	0
3724	RatScam	0
3732	F3Devents	0
3732	modularShort	0
3732	FullFOMO	0
3735	F3Devents	0
3735	modularShort	0
3735	FoMo3Dshort	0
3757	F3Devents	0
3757	modularShort	0
3757	F3DPLUS	0
3761	F3Devents	0
3761	modularShort	0
3761	FoMoFAIR	0
3765	F3Devents	0
3765	modularShort	0
3765	FoMoFAIR	0
3768	F3Devents	0
3768	modularShort	0
3768	FoMo3Dshort	0
3770	F3Devents	0
3770	modularLong	0
3770	FoMo3Dlong	0
3773	F3Devents	0
3773	modularShort	0
3773	F3DPLUS	0
3790	F3Devents	0
3790	modularShort	0
3790	FoMo3Dshort	0
3796	F3Devents	0
3796	modularLong	0
3796	DiviesCTR	0
3801	F3Devents	0
3801	modularShort	0
3801	F3DPLUS	0
3802	F3Devents	0
3802	modularShort	0
3802	FoMo3DLightning	0
3804	F3Devents	0
3804	modularShort	0
3804	FOMOQuick	0
3810	F3Devents	0
3810	modularShort	0
3810	FoMo3DLightning	0
3811	F3Devents	0
3811	modularShort	0
3811	FoMo3Dshort	0
3823	F3Devents	0
3823	modularLong	0
3823	FoMo3Dlong	0
3826	F3Devents	0
3826	modularShort	0
3826	FoMo3DLightning	0
3828	ERC20Interface	0
3828	ERC918Interface	0
3828	MiningKingInterface	0
3828	ApproveAndCallFallBack	0
3828	Owned	0
3828	LavaWallet	1
3873	F3Devents	0
3873	modularShort	0
3873	FoMo3Dshort	0
3894	IAugur	0
3894	IController	0
3894	IOwnable	0
3894	ITyped	0
3894	Initializable	0
3894	Ownable	0
3894	EscapeHatchController	0
3894	ERC20Basic	0
3894	ERC20	0
3894	IFeeToken	0
3894	IFeeWindow	0
3894	IMailbox	0
3894	IMailbox	0
3894	IReportingParticipant	0
3894	IDisputeCrowdsourcer	0
3894	IReputationToken	0
3894	IUniverse	0
3894	ICash	0
3894	IOrders	0
3894	IShareToken	0
3911	F3Devents	0
3911	modularShort	0
3911	FoMo3Dshort	0
3915	FoMo3Dlong	0
3915	MainHub	0
3915	AirdropHacker	0
3919	FoMo3Dlong	0
3919	MainHub	0
3919	AirdropHacker	0
3932	F3Devents	0
3932	modularShort	0
3932	FoMo3Dshort	0
3934	F3Devents	0
3934	modularShort	0
3934	FoMo3Dshort	0
3935	F3Devents	0
3935	modularShort	0
3935	FoMo3Dshort	0
3936	ERC20Interface	0
3936	Ownable	0
3936	Upgradeable	0
3936	EmergencySafe	0
3936	IXTPaymentContract	0
3936	Policy	0
3936	PolicyRegistry	0
3945	Ownable	0
3945	ERC20Basic	0
3945	ERC20	0
3945	BasicToken	0
3945	StandardToken	0
3945	KanadeCoin	0
3955	Ownable	0
3955	Claimable	0
3955	SimpleFlyDropToken	0
3955	DelayedClaimable	1
3955	FlyDropTokenMgr	0
3955	ERC20Basic	0
3955	ERC20	0
3970	IMigrationContract	0
3970	SafeMath	0
3970	StandardToken	0
3970	XinXianToken	1
3971	Owned	0
3971	TokenDB	0
3971	Token	0
3971	Ico	0
3971	IcoLib	1

## Sheet: dangerous delegatecall
file	contract	ground truth
510	AbstractStorage	1
1138	Destroy	0
2004	Oracle	0
2004	Proxied	0
2004	Proxy	1
2004	CentralizedBugOracleData	0
2004	CentralizedBugOracleProxy	0
2004	CentralizedBugOracle	0
2860	Ownable	0
2860	LikeCoinInterface	0
2860	ArtMuseumBase	0
2860	ArtMuseum	0
3521	ERC165	0
3521	ERC721Basic	0
3521	ERC721Enumerable	0
3521	ERC721Metadata	0
3521	ERC721	0
3521	ProxyOwnable	0
3521	CodexRecordProxy	0
3721	Proxied	0
3721	Proxy	1
3721	DutchExchangeProxy	1
3972	Owned	0
3972	TokenDB	0
3972	Token	0
3972	Ico	0
4617	Proxy	0
4617	ProxyFactory	0
5321	Proxied	0
5321	Proxy	1
5321	DutchExchangeProxy	1
5332	CrowdsaleTokenInterface	0
5332	CrowdsaleLimit	0
5332	Ownable	0
5332	Haltable	0
5332	Crowdsale	0
5349	Proxied	0
5349	Proxy	1
5349	DutchExchangeProxy	1
5380	LikeCoinInterface	0
5380	Ownable	0
5380	ArtMuseumBase	0
5380	ArtMuseum	0
5854	Owned	0
5854	SafeDecimalMath	0
5854	SelfDestructible	0
5854	Owned	0
5854	TokenState	0
5854	Proxy	0
5854	Proxyable	0
5854	ExternStateToken	0
5854	FeeToken	0
5854	LimitedSetup	0
5854	HavvenEscrow	0
5854	Havven	0
5854	Court	0
5854	Nomin	0
5854	NominAirdropper	0
5901	Proxied	0
5901	Proxy	1
5901	DutchExchangeProxy	1
6043	ERC20Interface	0
6043	ERC223Interface	0
6043	owned	0
6043	ContractReceiver	0
6043	SPFCTokenType	0
6043	ERC20Token	0
6043	TimeVaultToken	0
6043	StandardToken	0
6043	StandardTokenExt	0
6043	OwnershipTransferrable	0
6043	VersionedToken	1
6043	SPFCToken	1
6043	SPFCTokenImpl	0
7003	AbstractSweeper	0
7003	Token	0
7003	DefaultSweeper	0
7003	UserWallet	0
7003	AbstractSweeperList	0
7003	Controller	0
7129	Proxied	0
7129	Proxy	1
7129	DutchExchangeProxy	1
7066	SafeMath	0
7066	Token	0
7066	AbstractToken	0
7066	EURSToken	0
7493	Proxied	0
7493	Proxy	1
7493	Token	0
7493	StandardTokenData	0
7493	StandardToken	0
7493	TokenFRT	0
7494	Proxied	0
7494	Proxy	1
7494	DutchExchangeProxy	1
7628	Roles	0
7628	Storage	0
7628	Registry	1
7628	FKXIdentitiesV1	0
10708	Owned	0
10708	Proxyable	0
10708	Proxy	0
10726	Main0003_setupSBSigners	0
10726	MultiSig	0
10726	StabilityBoardProxy	0
11074	MultiEventsHistoryAdapter	0
11074	Emitter	0
11074	Owned	0
11074	ERC20Interface	0
11074	Object	0
11074	ProxyEventsEmitter	0
11074	ATxPlatform	0
11089	Proxied	0
11089	Proxy	1
11089	DutchExchangeProxy	1
11772	AbstractSweeper	0
11772	Token	0
11772	UserWallet	0
12692	References	0
12692	AuthorizedList	0
12692	Authorized	0
12692	main	1
13000	Ownable	0
13000	ERC20	0
13000	BasicToken	0
13000	ERC223Receiver	0
13000	ERC677	0
13000	TokenHolder	0
13000	ColuLocalCurrency	0
13000	Standard223Receiver	0
13000	TokenOwnable	0
13000	Standard677Token	0
13000	MarketMaker	0
13000	IEllipseMarketMaker	0
13000	EllipseMarketMaker	1
13000	CurrencyFactory	0
14108	DelegateProxy	0
14108	Delegatable	0
14108	Proxy	0
14677	Ownable	0
14677	TokenSwap	0
14677	ApproveAndCallFallBack	0
14677	CoinvestToken	0
16372	Ownable	0
16372	Pausable	0
16372	IController	0
16372	IManager	0
16372	Manager	0
16372	ManagerProxyTarget	0
16372	ManagerProxy	0
18102	EtherDeltaI	0
18102	KeyValueStorage	0
18102	StorageStateful	0
18102	StorageConsumer	0
18102	Token	0
18102	EnclavesDEXProxy	0
20625	ERC20Interface	0
20625	ERC223Interface	0
20625	ELTTokenType	0
20625	ContractReceiver	0
20625	owned	0
20625	ERC20Token	0
20625	TimeVaultInterface	0
20625	TimeVaultToken	0
20625	StandardToken	0
20625	StandardTokenExt	0
20625	VersionedToken	1
20625	ELTToken	1
20625	ELTTokenImpl	0
20681	AbstractSweeper	0
20681	Token	0
20681	DefaultSweeper	0
20681	UserWallet	0
20681	AbstractSweeperList	0
20681	Controller	0
20681	Proxy	0
20740	Proxy	1
20740	Ownable	0
20740	UpgradableStorage	0
20740	Upgradable	0
20740	KnowledgeProxy	1
20869	CrowdsaleLimit	0
20869	Ownable	0
20869	ERC20Basic	0
20869	ERC20	0
20869	Haltable	0
20869	Crowdsale	0
20869	BasicToken	0
20869	StandardToken	0
20869	MintableToken	0
20869	ReleasableToken	0
20869	CrowdsaleToken	0
20874	CrowdsaleLimit	0
20874	Ownable	0
20874	ERC20Basic	0
20874	ERC20	0
20874	Haltable	0
20874	Crowdsale	0
20874	BasicToken	0
20874	StandardToken	0
20874	MintableToken	0
20874	ReleasableToken	0
20874	ReleasableToken	0
20874	CrowdsaleToken	0
21312	Proxied	0
21312	Proxy	1
21312	DutchExchangeProxy	1
21313	Proxied	0
21313	Proxy	1
21313	DutchExchangeProxy	1
21314	Proxied	0
21314	Proxy	1
21314	DutchExchangeProxy	1
22218	BdpBaseData	0
22218	BdpContracts	0
22218	BdpEntryPoint	0
22229	MultiSigStub	1
22229	MultiSigFactory	0
22320	DSAuthority	0
22320	DSAuthEvents	0
22320	DSAuth	0
22320	DSMath	0
22320	DSNote	0
22320	ERC20Events	0
22320	ERC20	0
22320	TxManager	0
21344	Proxied	0
22344	Proxy	1
22344	DutchExchangeProxy	1
21345	Proxied	0
22345	Proxy	1
22345	DutchExchangeProxy	1
22648	BdpBaseData	0
22648	BdpEntryPoint	0
22943	owned	0
22943	tokenRecipient	0
22943	token	0
22943	OldToken	0
22943	Ohni	1
23089	Ownable	0
23089	ERC20Basic	0
23089	ERC20	0
23089	TokenRecipient	0
23089	DelegateProxy	0
23089	WyvernDAOProxy	0
23604	owned	0
23604	tokenRecipient	0
23604	token	1
24227	FundRanking	0
24277	DBC	0
24277	Owned	0
24277	Version	0
24277	DSMath	0
24227	Fund	0
24277	Shares	0
24277	Asset	0
24277	RestrictedShares	0
24277	WETH9_	0
25217	ERC20	0
25217	BasicToken	0
25217	ERC677	0
25217	Ownable	0
25217	TokenHolder	0
25217	ColuLocalCurrency	0
25217	ERC223Receiver	0
25217	Standard223Receiver	1
25217	TokenOwnable	0
25217	MarketMaker	0
25217	EllipseMarketMaker	1
25217	IEllipseMarketMaker	0
25217	CurrencyFactory	0
25219	ERC223Receiver	0
25219	MarketMaker	0
25219	IEllipseMarketMaker	0
25219	ERC20	0
25219	Ownable	0
25219	Standard223Receiver	1
25219	TokenOwnable	0
25219	EllipseMarketMakerLib	0
25335	DSAuthority	0
25335	DSAuthEvents	0
25335	DSAuth	0
25335	DSNote	0
25335	DSProxy	0
25335	DSProxyCache	0
25456	ThisMustBeFirst	0
25456	AuthorizedList	0
25456	CodeTricks	0
25456	Authorized	0
25456	Router	0
26284	DelegateProxy	0
26284	Delegatable	0
26284	Parsec	0
26431	Proxied	0
26431	Proxy	1
26431	DutchExchangeProxy	1
27767	IERC20Token	0
27767	RegaUtils	0
27767	ERC20Token	0
27767	RSTBase	0
27767	TokenControllerBase	0
27767	VotingControllerBase	0
27767	FeesControllerBase	0
27767	RiskSharingToken	1
29219	Dispatchable	0
29219	SimpleDispatcher	1
29219	PersonalCrowdsaleProxyDispatcher	1
29219	CrowdsaleProxy	0
29219	PersonalCrowdsaleProxy	0
29219	CrowdsaleProxyFactory	0
29717	AbstractSweeper	0
29717	Token	0
29717	DefaultSweeper	0
29717	UserWallet	1
29717	AbstractSweeperList	0
29717	Controller	0
29842	LANDStorage	0
29842	AssetRegistryStorage	0
29842	OwnableStorage	0
29842	ProxyStorage	0
29842	Storage	0
29842	DelegateProxy	0
29842	IApplication	0
29842	Proxy	0
29842	LANDProxy	0
29999	Proxied	0
29999	Proxy	1
29999	DutchExchangeProxy	1
30357	testBank	1
30358	loglibs	0
30358	debugContract	1
30679	MultiSigStub	1
30679	Lib	0
30692	firstTest	1
30740	AbstractSweeper	0
30740	Token	0
30740	DefaultSweeper	0
30740	UserWallet	0
30740	AbstractSweeperList	0
30740	Controller	0
33425	AdminInterface	1
33567	Proxied	0
33567	Proxy	1
33567	DutchExchangeProxy	1
33727	Dispatcher	1
33728	ReadOnlyToken	0
33728	Upgradeable	0
33728	TokenReceiver	0
33728	Token	0
33728	NotifyingToken	0
33728	ReadOnlyTokenImpl	0
33728	TokenImpl	0
33728	NotifyingTokenImpl	0
33728	ExternalToken	0
33728	BitcoinToken	0
33741	EDProxy	1
33799	caller	1
33930	ExternalToken	0
34410	Router	1
34483	Conductor	1
38293	Proxied	0
38293	Proxy	1
38293	DutchExchangeProxy	1
38362	AbstractENS	0
38362	Resolver	0
38362	Deed	0
38362	Registrar	0
38362	SellENS	0
38362	SellENSFactory	0
38370	Proxied	0
38370	Proxy	1
38370	DutchExchangeProxy	1
43085	Helper_ModifiableStorage	0
43126	Lib_ResolvedDelegateProxy	0
43189	ProxyReceiver	0
43210	Proxied	0
43210	Proxy	1
43210	DutchExchangeProxy	1
43311	Proxy	0
43354	UserAuth	0
43354	UserWallet	0
43367	AddressRecord	0
43367	UserAuth	0
43367	UserNote	0
43367	UserWallet	0
44224	ExperimentalProxy	0
44311	DelegateCaller	1
44417	Record	0
44417	InstaAccount	1
44428	InstaImplementationM2	0
44418	InstaAccountV2	1
44939	OwnedUpgradeabilityProxy	0
45085	Proxy	0
45086	Proxy	0
47235	Proxied	0
47235	Proxy	1
47235	DutchExchangeProxy	1
47236	Proxied	0
47236	Proxy	1
47236	DutchExchangeProxy	1

## Sheet: ether frozen
file	contract	ground truth
510	AbstractStorage	0
1138	Destroy	0
1517	ProxyCrop	0
2004	Oracle	0
2004	Proxied	0
2004	Proxy	1
2004	CentralizedBugOracleData	0
2004	CentralizedBugOracleProxy	0
2004	CentralizedBugOracle	0
2248	Dispatcher	1
2860	Ownable	0
2860	LikeCoinInterface	0
2860	ArtMuseumBase	0
2860	ArtMuseum	0
3521	ERC165	0
3521	ERC721Basic	0
3521	ERC721Enumerable	0
3521	ERC721Metadata	0
3521	ERC721	0
3521	ProxyOwnable	0
3521	CodexRecordProxy	1
3721	Proxied	0
3721	Proxy	1
3721	DutchExchangeProxy	1
3972	Owned	0
3972	TokenDB	0
3972	Token	0
3972	Ico	1
4617	Proxy	1
4617	ProxyFactory	0
5321	Proxied	0
5321	Proxy	1
5321	DutchExchangeProxy	1
5332	CrowdsaleTokenInterface	0
5332	CrowdsaleLimit	0
5332	Ownable	0
5332	Haltable	0
5332	Crowdsale	0
5349	Proxied	0
5349	Proxy	1
5349	DutchExchangeProxy	1
5380	LikeCoinInterface	0
5380	Ownable	0
5380	ArtMuseumBase	0
5380	ArtMuseum	1
5854	Owned	0
5854	SafeDecimalMath	0
5854	SelfDestructible	0
5854	Owned	0
5854	TokenState	0
5854	Proxy	0
5854	Proxyable	0
5854	ExternStateToken	0
5854	FeeToken	0
5854	LimitedSetup	0
5854	HavvenEscrow	0
5854	Havven	0
5854	Court	0
5854	Nomin	0
5854	NominAirdropper	0
5901	Proxied	0
5901	Proxy	1
5901	DutchExchangeProxy	1
6043	ERC20Interface	0
6043	ERC223Interface	0
6043	owned	0
6043	ContractReceiver	0
6043	SPFCTokenType	0
6043	ERC20Token	0
6043	TimeVaultToken	0
6043	StandardToken	0
6043	StandardTokenExt	0
6043	OwnershipTransferrable	0
6043	VersionedToken	1
6043	SPFCToken	1
6043	SPFCTokenImpl	0
7003	AbstractSweeper	0
7003	Token	0
7003	DefaultSweeper	0
7003	UserWallet	1
7003	AbstractSweeperList	0
7003	Controller	0
7129	Proxied	0
7129	Proxy	1
7129	DutchExchangeProxy	1
7066	SafeMath	0
7066	Token	0
7066	AbstractToken	0
7066	EURSToken	0
7493	Proxied	0
7493	Proxy	1
7493	Token	0
7493	StandardTokenData	0
7493	StandardToken	0
7493	TokenFRT	0
7494	Proxied	0
7494	Proxy	1
7494	DutchExchangeProxy	1
7628	Roles	0
7628	Storage	0
7628	Registry	1
7628	FKXIdentitiesV1	0
8680	DSAuthority	0
8680	DSAuthEvents	0
8680	DSAuth	0
8680	DSNote	0
8680	DSProxy	1
8680	DSProxyFactory	0
8680	DSProxyCache	0
8680	ProxyRegistry	0
10708	Owned	0
10708	Proxyable	0
10708	Proxy	1
10726	Main0003_setupSBSigners	0
10726	MultiSig	1
10726	StabilityBoardProxy	0
11074	MultiEventsHistoryAdapter	0
11074	Emitter	0
11074	Owned	0
11074	ERC20Interface	0
11074	Object	0
11074	ProxyEventsEmitter	0
11074	ATxPlatform	0
11089	Proxied	0
11089	Proxy	1
11089	DutchExchangeProxy	1
11772	AbstractSweeper	0
11772	Token	0
11772	UserWallet	1
12692	References	0
12692	AuthorizedList	0
12692	Authorized	0
12692	main	1
13000	Ownable	0
13000	ERC20	0
13000	BasicToken	0
13000	ERC223Receiver	0
13000	ERC677	0
13000	TokenHolder	0
13000	ColuLocalCurrency	0
13000	Standard223Receiver	1
13000	TokenOwnable	0
13000	Standard677Token	0
13000	MarketMaker	0
13000	IEllipseMarketMaker	0
13000	EllipseMarketMaker	1
13000	CurrencyFactory	0
14108	DelegateProxy	1
14108	Delegatable	0
14108	Proxy	0
14677	Ownable	0
14677	TokenSwap	0
14677	ApproveAndCallFallBack	0
14677	CoinvestToken	0
16372	Ownable	0
16372	Pausable	0
16372	IController	0
16372	IManager	0
16372	Manager	0
16372	ManagerProxyTarget	0
16372	ManagerProxy	0
18102	EtherDeltaI	0
18102	KeyValueStorage	0
18102	StorageStateful	0
18102	StorageConsumer	0
18102	Token	0
18102	EnclavesDEXProxy	0
20625	ERC20Interface	0
20625	ERC223Interface	0
20625	ELTTokenType	0
20625	ContractReceiver	0
20625	owned	0
20625	ERC20Token	0
20625	TimeVaultInterface	0
20625	TimeVaultToken	0
20625	StandardToken	0
20625	StandardTokenExt	0
20625	VersionedToken	1
20625	ELTToken	1
20625	ELTTokenImpl	0
20681	AbstractSweeper	0
20681	Token	0
20681	DefaultSweeper	0
20681	UserWallet	0
20681	AbstractSweeperList	0
20681	Controller	0
20681	Proxy	0
20740	Ownable	0
20740	UpgradableStorage	0
20740	Upgradable	0
20740	KnowledgeProxy	0
20869	CrowdsaleLimit	0
20869	Ownable	0
20869	ERC20Basic	0
20869	ERC20	0
20869	Haltable	0
20869	Crowdsale	0
20869	BasicToken	0
20869	StandardToken	0
20869	MintableToken	0
20869	ReleasableToken	0
20869	CrowdsaleToken	0
20874	CrowdsaleLimit	0
20874	Ownable	0
20874	ERC20Basic	0
20874	ERC20	0
20874	Haltable	0
20874	Crowdsale	0
20874	BasicToken	0
20874	StandardToken	0
20874	MintableToken	0
20874	ReleasableToken	0
20874	ReleasableToken	0
20874	CrowdsaleToken	0
21312	Proxied	0
21312	Proxy	1
21312	DutchExchangeProxy	1
21313	Proxied	0
21313	Proxy	1
21313	DutchExchangeProxy	1
21314	Proxied	0
21314	Proxy	1
21314	DutchExchangeProxy	1
22218	BdpBaseData	0
22218	BdpContracts	0
22218	BdpEntryPoint	0
22229	MultiSigStub	1
22229	MultiSigFactory	0
22320	DSAuthority	0
22320	DSAuthEvents	0
22320	DSAuth	0
22320	DSMath	0
22320	DSNote	0
22320	ERC20Events	0
22320	ERC20	0
22320	TxManager	0
21344	Proxied	0
22344	Proxy	1
22344	DutchExchangeProxy	1
21345	Proxied	0
22345	Proxy	1
22345	DutchExchangeProxy	1
22648	BdpBaseData	0
22648	BdpEntryPoint	0
22943	owned	0
22943	tokenRecipient	0
22943	token	0
22943	OldToken	0
22943	Ohni	0
23089	Ownable	0
23089	ERC20Basic	0
23089	ERC20	0
23089	TokenRecipient	0
23089	DelegateProxy	1
23089	WyvernDAOProxy	1
23604	owned	0
23604	tokenRecipient	0
23604	token	0
24277	DBC	0
24277	Owned	0
24277	Version	0
24277	DSMath	0
24277	Shares	0
24277	Asset	0
24277	RestrictedShares	0
24277	WETH9_	0
25217	ERC20	0
25217	BasicToken	0
25217	ERC677	0
25217	Ownable	0
25217	TokenHolder	0
25217	ColuLocalCurrency	0
25217	ERC223Receiver	0
25217	Standard223Receiver	0
25217	TokenOwnable	0
25217	MarketMaker	0
25217	EllipseMarketMaker	0
25217	IEllipseMarketMaker	0
25217	CurrencyFactory	0
25219	ERC223Receiver	0
25219	MarketMaker	0
25219	IEllipseMarketMaker	0
25219	ERC20	0
25219	Ownable	0
25219	Standard223Receiver	1
25219	TokenOwnable	0
25219	EllipseMarketMakerLib	0
25335	DSAuthority	0
25335	DSAuthEvents	0
25335	DSAuth	0
25335	DSNote	0
25335	DSProxy	1
25335	DSProxyCache	0
25456	ThisMustBeFirst	0
25456	AuthorizedList	0
25456	CodeTricks	0
25456	Authorized	0
25456	Router	1
26284	DelegateProxy	1
26284	Delegatable	0
26284	Parsec	0
26431	Proxied	0
26431	Proxy	1
26431	DutchExchangeProxy	1
27767	IERC20Token	0
27767	RegaUtils	0
27767	ERC20Token	0
27767	RSTBase	0
27767	TokenControllerBase	0
27767	VotingControllerBase	0
27767	FeesControllerBase	0
27767	RiskSharingToken	1
29219	Dispatchable	0
29219	SimpleDispatcher	1
29219	PersonalCrowdsaleProxyDispatcher	1
29219	CrowdsaleProxy	0
29219	PersonalCrowdsaleProxy	0
29219	CrowdsaleProxyFactory	0
29717	AbstractSweeper	0
29717	Token	0
29717	DefaultSweeper	0
29717	UserWallet	1
29717	AbstractSweeperList	0
29717	Controller	0
29842	LANDStorage	0
29842	AssetRegistryStorage	0
29842	OwnableStorage	0
29842	ProxyStorage	0
29842	Storage	0
29842	DelegateProxy	1
29842	IApplication	0
29842	Proxy	0
29842	LANDProxy	0
29999	Proxied	0
29999	Proxy	1
29999	DutchExchangeProxy	1
30357	testBank	0
30358	loglibs	0
30358	debugContract	0
30679	MultiSigStub	0
30679	Lib	0
30692	firstTest	0
30740	AbstractSweeper	0
30740	Token	0
30740	DefaultSweeper	0
30740	UserWallet	1
30740	AbstractSweeperList	0
30740	Controller	0
33425	AdminInterface	0
33567	Proxied	0
33567	Proxy	1
33567	DutchExchangeProxy	1
33727	Dispatcher	1
33728	ReadOnlyToken	0
33728	Upgradeable	0
33728	TokenReceiver	0
33728	Token	0
33728	NotifyingToken	0
33728	ReadOnlyTokenImpl	0
33728	TokenImpl	0
33728	NotifyingTokenImpl	0
33728	ExternalToken	0
33728	BitcoinToken	0
33741	EDProxy	1
33799	caller	1
33930	ExternalToken	0
34410	Router	0
34483	Conductor	0
38293	Proxied	0
38293	Proxy	1
38293	DutchExchangeProxy	1
38362	AbstractENS	0
38362	Resolver	0
38362	Deed	0
38362	Registrar	0
38362	SellENS	0
38362	SellENSFactory	0
38370	Proxied	0
38370	Proxy	1
38370	DutchExchangeProxy	1
43085	Helper_ModifiableStorage	1
43126	Lib_ResolvedDelegateProxy	1
43189	ProxyReceiver	1
43210	Proxied	0
43210	Proxy	1
43210	DutchExchangeProxy	1
43311	Proxy	1
43354	UserAuth	0
43354	UserWallet	1
43367	AddressRecord	0
43367	UserAuth	0
43367	UserNote	0
43367	UserWallet	1
44224	ExperimentalProxy	0
44311	DelegateCaller	1
44417	Record	0
44417	InstaAccount	0
44428	InstaImplementationM2	0
44418	InstaAccountV2	0
44939	OwnedUpgradeabilityProxy	0
45085	Proxy	0
45086	Proxy	0
47235	Proxied	0
47235	Proxy	1
47235	DutchExchangeProxy	1
47236	Proxied	0
47236	Proxy	1
47236	DutchExchangeProxy	1

## Sheet: unchecked external call
file	contract	ground truth
3	Ownable	0
3	ContractReceiver	0
3	NIZIGEN	0
3	ERC223	0
8	Token	0
8	StandardToken	0
8	TokenGreeneum	0
10	Token	0
10	StandardToken	0
10	HumanStandardToken	0
46	Token	0
46	StandardToken	0
46	Token99chain	0
53	Token	0
53	StandardToken	0
53	PundiXCash	0
60	ERC20Basic	0
60	ERC20	0
60	IBasicMultiToken	0
60	IMultiToken	0
60	Ownable	0
60	CanReclaimToken	0
60	MultiBuyer	0
78	Token	0
78	StandardToken	0
78	OodlebitToken	0
88	ScriptExec	0
88	RegistryExec	0
90	Token	0
90	StandardToken	0
90	PKCoin	0
140	ERC20Basic	0
140	ERC20	0
140	ETCCoin	0
160	Token	0
160	StandardToken	0
160	HumanStandardToken	0
183	Token	0
183	StandardToken	0
183	HELP4HUMANITY	0
185	Token	0
185	StandardToken	0
185	GIC	0
191	Token	0
191	StandardToken	0
191	RiesGraham	0
213	Token	0
213	StandardToken	0
213	ERC20Token	0
222	WETH_0x	0
222	Token	0
222	BalanceCheckerN	0
239	Token	0
239	StandardToken	0
239	WellnessToken	0
252	Token	0
252	StandardToken	0
252	ERC20Token	0
254	Token	0
254	StandardToken	0
254	ChooChooCoin	0
255	Ownable	0
255	ERC223	0
255	ContractReceiver	0
255	MINATOKU	0
255	MMToken	0
261	EBU	0
265	EternalStorage	0
265	UpgradeabilityOwnerStorage	0
265	Proxy	0
265	UpgradeabilityStorage	0
265	UpgradeabilityProxy	0
265	OwnedUpgradeabilityProxy	0
265	EternalStorageProxy	0
273	AcceptsProofofHumanity	0
273	ProofofHumanity	0
289	Token	0
289	StandardToken	0
289	Glv	0
317	Token	0
317	StandardToken	0
317	eastadscredits	0
317	Delegate	0
317	Delegation	0
345	demo	0
348	Token	0
348	StandardToken	0
348	GateToken	0
410	ERC721Basic	0
410	acl	0
410	ERC721BasicToken	0
410	testreg	0
410	update	0
410	bloomingPool	0
410	buyable	0
450	EBU	0
458	ContractReceiver	0
458	Ownable	0
458	ERC223	0
458	BintechToken	0
461	SafeMath	0
461	Ownable	0
461	ERC223Interface	0
461	ERC20Interface	0
461	ContractReceiver	0
461	StandardToken	0
461	BurnableToken	0
461	MintableToken	0
464	Token	0
464	StandardToken	0
464	NineStandardToken	0
516	Token	0
516	StandardToken	0
516	PJR	0
592	Owned	0
592	SelfDestructible	0
592	Pausable	0
592	SafeDecimalMath	0
592	State	0
592	TokenState	0
592	Proxy	0
592	Proxyable	0
592	ReentrancyPreventer	0
592	ExternStateToken	0
592	FeeToken	0
592	Nomin	0
592	LimitedSetup	0
592	HavvenEscrow	0
592	Havven	0
592	IssuanceController	0
661	Token	0
661	StandardToken	0
661	SUN	0
686	Token	0
686	StandardToken	0
686	BPPToken	0
687	Token	0
687	StandardToken	0
687	ERC20Token	0
691	Token	0
691	StandardToken	0
691	EOS_Silver	0
707	OraclizeI	0
707	OraclizeAddrResolverI	0
707	usingOraclize	1
746	Owned	0
746	ERC223	0
746	ContractReceiver	0
746	C2L	0
791	Token	0
791	StandardToken	0
791	HumanStandardToken	0
844	Updater	0
864	ERC223	0
864	ContractReceiver	0
864	SafeMath	0
864	WithdrawableToken	0
864	TJToken	0
923	Token	0
923	ERC20	0
923	Airdrop	0
923	StandardToken	0
923	Testtoken5	0
969	F3Devents	0
969	modularLong	0
969	FoMo3Dlong	0
981	ERC20	0
981	Controller	0
981	Contract	0
1002	MultiSigWallet	0
1002	MultiSigWalletWithDailyLimit	0
1009	Token	0
1009	StandardToken	0
1009	VerixChain	0
1055	LUXREUMToken	0
1055	Ownable	0
1055	LXRStandardToken	0
1064	Owned	0
1064	XToken	0
1086	Token	0
1086	StandardToken	0
1086	QRRial	0
1155	ZTHInterface	0
1155	ERC223Receiving	0
1155	ZethrBankroll	0
1216	ERC223	0
1216	ContractReceiver	0
1216	ForeignToken	0
1216	ArtifactCoin	0
1229	ERC20Basic	0
1229	ERC20	0
1229	AT	0
1255	ERC223	0
1255	ContractReceiver	0
1255	SafeMath	0
1255	WithdrawableToken	0
1255	EFH	0
1275	MultiSigWallet	0
1331	Ownable	0
1331	ERC223	0
1331	ContractReceiver	0
1331	FIGHTMONEY	0
1336	TokenERC20	0
1347	AcceptsElyxr	0
1347	Elyxr	0
1395	Token	0
1395	StandardToken	0
1395	HumanStandardToken	0
1403	SafeMath	0
1403	RUNEToken	0
1430	ERC	0
1430	FsTKerWallet	0
1432	ERC20Basic	0
1432	ERC20	0
1432	STOCoin	0
1458	Token	0
1458	StandardToken	0
1458	FANBASE	0
1468	Token	0
1468	StandardToken	0
1468	Elance	0
1470	Token	0
1470	StandardToken	0
1470	OxyCoin	0
1482	MultiSigWallet	0
1529	Token	0
1529	StandardToken	0
1529	LOFO	0
1556	SafeMath	0
1556	Ownable	0
1556	ERC223	0
1556	ContractReceiver	0
1556	ERC223Token	0
1690	ERC20Basic	0
1690	ERC223Interface	0
1690	ERC223Receiver	0
1690	Ownable	0
1690	ERC20	0
1690	BasicToken	0
1690	Pausable	0
1690	BurnableToken	0
1690	TipcoinToken	0
1707	Proxy	0
1707	DepositProxy	0
1710	ERC20	0
1710	MiddleSaleService	0
1729	Token	0
1729	StandardToken	0
1729	SmogToken	0
1731	Token	0
1731	StandardToken	0
1731	TrexToken	0
1751	Proxy	0
1751	VaultProxy	0
1753	POOHMOXevents	0
1753	POOHMOX	0
2025	Token	0
2025	StandardToken	0
2025	CurryCoin	0
2044	Token	0
2044	StandardToken	0
2044	ERC20Token	0
2048	Token	0
2048	StandardToken	0
2048	ERC20Token	0
2053	Token	0
2053	StandardToken	0
2053	PLN	0
20189	Ownable	0
20189	Claimable	0
20189	ERC20Basic	0
20189	ERC20	0
20189	Withdrawals	1
20198	ERC20Basic	0
20198	ERC20	0
20198	Ownable	0
20198	CanReclaimToken	0
20198	BasicToken	0
20198	StandardToken	0
20198	MintableToken	0
20198	Pausable	0
20198	PausableToken	0
20198	ERC827	0
20198	ERC827Token	0
20198	PalliumToken	0
20198	Crowdsale	0
20198	StagedCrowdsale	0
20198	RefundVault	0
20198	StagedRefundVault	0
20198	MintedCrowdsale	0
20198	PalliumCrowdsale	0
20215	ERC20Basic	0
20215	BasicToken	0
20215	ERC20	0
20215	Ownable	0
20215	MultiSend	0
20215	StandardToken	0
20215	BurnableToken	0
20215	Peculium	0
20215	PeculiumOld	0
20313	MultiSigWallet	0
20313	MultiSigWalletWithDailyLimit	0
20411	PresalePool	0
20596	ERC20Basic	0
20596	ERC20	0
20596	Owned	0
20596	Blocked	0
20596	BasicToken	0
20596	StandardToken	0
20596	BurnableToken	0
20596	DEVCoin	0
20596	ManualSendingCrowdsale	0
20596	Crowdsale	0
20608	Distribution	0
20757	ERC223Token	0
20862	Ownable	0
20862	AbstractPaymentEscrow	0
20862	TokitRegistry	0
20862	Token	0
20862	SingularDTVFund	0
20862	SingularDTVLaunch	0
20862	AbstractSingularDTVFund	0
20862	StandardToken	0
20862	SingularDTVToken	0
20862	TokitDeployer	0
20891	SafeMath	0
20891	iERC20Token	0
20891	SimpleSaleToken	0
20892	OrganizeFunds	0
20918	ERC223Token	0
20933	ContractReceiver	0
20933	AuctusToken	0
20933	AuctusWhitelist	0
20933	AuctusTokenSale	0
21027	Token	0
21027	StandardToken	0
21027	Scc	0
21067	Ownable	0
21067	Claimable	0
21067	CanReclaimToken	0
21067	Contactable	0
21067	HasNoContracts	0
21067	HasNoTokens	0
21067	Destructible	0
21067	Pausable	0
21067	ERC20Basic	0
21067	ERC20	0
21067	BasicToken	0
21067	StandardToken	0
21067	PausableToken	0
21067	ERC827	0
21067	ERC827Token	0
21067	IdeaCoin	0
21087	TinyProxy	0
21087	TinyProxyFactory	0
21144	NamiPool	0
21144	NamiCrowdSale	0
21144	BinaryOption	0
21144	PresaleToken	0
21144	ERC223ReceivingContract	0
21144	NamiExchange	0
21144	ERC23	0
21144	NamiMultiSigWallet	0
21196	Ownable	0
21196	Pausable	0
21196	ERC20Basic	0
21196	ERC20	0
21196	ERC827	0
21196	BasicToken	0
21196	StandardToken	0
21196	ERC827Token	0
21196	JOYToken	0
21227	ContractReceiver	0
21227	Ownable	0
21227	ERC223	0
21227	Excalibur	0
21241	ContractReceiver	0
21241	AuctusToken	0
21241	AuctusWhitelist	0
21241	AuctusTokenSale	0
21254	EthereumStandards	0
21254	ContractReceiver	0
21254	AuctusToken	0
21277	Managed	0
21277	EthernameRaw	0
21277	Ethername	0
21287	ERC20Basic	0
21287	ERC20	0
21287	ERC223	0
21287	ERC223Receiver	0
21287	BasicToken	0
21287	StandardToken	0
21287	Standard223Token	0
21287	TrueToken	0
21390	Accrual_account	0
21391	MultiSigWallet	0
21391	MultiSigWalletWithDailyLimit	0
21397	owned	0
21397	HashBux	0
21513	ERC827	0
21513	ERC20Basic	0
21513	BasicToken	0
21513	ERC20	0
21513	StandardToken	0
21513	ERC827Token	0
21513	Ownable	0
21513	Pausable	0
21513	BurnableToken	0
21513	PausableToken	0
21513	MintableToken	0
21513	ShittyToken	0
21521	SUNToken	0
21521	THESUN	0
21521	THESUNCOIN	0
21610	ABC	0
21697	SPRING_BOARD_1_ETH	0
21755	COIN_BOX	0
21755	Log	0
21760	owned	0
21760	HashBux	0
21999	Owned	0
21999	WalletWithEmergencyTransfer	0
220004	MultiSigWallet	0
22074	SIMPLE_PIGGY_BANK	1
22078	Ownable	0
22078	RenderTokenInvestment1	0
22271	ERC223	0
22271	ContractReceiver	0
22271	StandardToken	0
22271	MyDFSToken	0
22474	ERC20Basic	0
22474	ERC20	0
22474	BasicToken	0
22474	Ownable	0
22474	Pausable	0
22474	StandardToken	0
22474	ERC827	0
22474	ERC827Token	0
22474	PausableToken	0
22474	MintableToken	0
22474	AirEX	0
22474	SalesManagerUpgradable	0
22474	DepositManager	0
22511	owned	0
22511	Token	0
22511	StandardToken	0
22511	Eclipse	0
22533	QUICK_DEPOSIT_FOR_FUN	0
22572	Exchange	0
22572	Token	0
22572	DeltaBalances	0
22608	Caller	0
22608	EthernityFinancialOracle	0
22629	Factory	0
22629	MultiSigWallet	0
22629	MultiSigWalletWithDailyLimit	0
22629	MultiSigWalletWithDailyLimitFactory	0
22635	OraclizeI	0
22635	OraclizeAddrResolverI	0
22635	usingOraclize	0
22635	DSSafeAddSub	0
22635	LuckyETH	0
22675	Ownable	0
22675	Pausable	0
22675	Withdrawable	1
22675	ERC20	0
22675	ERC223	0
22675	ERC223Receiving	0
22675	StandardToken	0
22675	MintableToken	0
22675	CappedToken	0
22675	BurnableToken	0
22675	Token	0
22675	Crowdsale	0
22780	SafeMath	0
22780	ContractReceiver	0
22780	TERATO	0
22799	DSExec	0
22799	DSAuthority	0
22799	DSAuthEvents	0
22799	DSAuth	0
22799	DSNote	0
22799	DSMath	0
22799	ERC20	0
22799	DSTokenBase	0
22799	DSStop	0
22799	DSToken	0
22901	Ownable	0
22901	BuildingStatus	0
22901	PermissionManager	0
22901	ERC223Interface	0
22901	Object	0
23081	Ownable	0
23081	HumanProtocolInvestment	0
23087	Ownable	0
23087	ERC20Basic	0
23087	ERC20	0
23087	TokenRecipient	0
23087	AuthenticatedProxy	0
23087	ProxyRegistry	0
23087	TokenTransferProxy	0
23087	WyvernTokenTransferProxy	0
23126	GasToken2	0
23387	ERC20Interface	0
23387	MultiSigWallet	0
23776	IToken	0
23776	MultiSigWallet	0
23792	SimpleEthBank	0
23803	TRUEToken	0
2407	GetSomeEther	0
24158	IToken	0
24158	MultiSigWallet	0
24456	ETH_VAULT	0
24456	Log	0
24601	ERC20Basic	0
24601	ERC20	0
24601	Owned	0
24601	Blocked	0
24601	BalancingToken	0
24601	DividendToken	0
24601	RENTCoin	0
24624	Ownable	0
24624	ERC20Interface	0
24624	ERC827	0
24624	TEFoodsToken	0
24624	TEFoods827Token	0
24648	Ownable	0
24648	SafeMath	0
24648	ERC20	0
24648	StandardToken	0
24648	LZLCoin	0
24802	ERC20Basic	0
24802	BasicToken	0
24802	ERC20	0
24802	StandardToken	0
24802	InkProtocolCore	0
24802	Ownable	0
24802	TokenVesting	0
24802	InkProtocol	0
24822	ERC20Basic	0
24822	ERC20	0
24822	ERC827	0
24822	Ownable	0
24822	HasNoEther	0
24822	HasNoContracts	0
24822	CanReclaimToken	0
24822	HasNoTokens	0
24822	BasicToken	0
24822	StandardToken	0
24822	MintableToken	0
24822	ERC827Token	0
24822	DFSToken	0
24985	Ownable	0
24985	ContractReceiver	0
24985	ERC223	0
24985	SafeMath	0
24985	ERC223Token	0
24997	ERC721	0
24997	DivisibleForeverRose	0
24997	MultiSigWallet	0
24999	Ownable	0
24999	ERC20Interface	0
24999	ERC827	0
24999	TEFoodsToken	0
24999	TEFoods827Token	0
31356	ERC20Basic	0
31356	ERC20	0
31356	BasicToken	0
31356	ERC223TokenCompatible	0
31356	StandardToken	0
31356	Startable	0
31356	StartToken	0
31356	HumanStandardToken	0
31356	BurnToken	0
31356	OriginToken	0
31356	Token	0
31356	Presale	0
31373	Token	0
31373	ERC20Token	0
31374	ZipperWithdrawalRight	0
31374	ZipperMultisigFactory	0
31374	MultiSigWallet	0
31404	Token	0
31404	ONUS	0
31415	Token	0
31415	GaltCoin	0
31418	Token	0
31418	PLUSUPCOIN	0
31437	Ownable	0
31437	Authorizable	0
31437	ERC20Basic	0
31437	ERC20	0
31437	BasicToken	0
31437	ERC223TokenCompatible	0
31437	StandardToken	0
31437	Startable	0
31437	StartToken	0
31437	HumanStandardToken	0
31437	BurnToken	0
31437	OriginToken	0
31437	Token	0
31437	Presale	0
31442	Token	0
31442	StandardToken	0
31442	HumanStandardToken	0
31443	Token	0
31443	RawToken	0
31445	WHITEMONEYToken	0
31445	Ownable	0
31446	Token	0
31446	PrincapilityOfLiechtensteinToken	0
31453	Token	0
31453	RawToken	0
31454	Token	0
31454	EthereumUranium	0
31456	Token	0
31456	Bitloanex	0
31485	DSExec	0
31485	DSNote	0
31485	DSSpell	0
31485	DSSpellBook	0
31489	Token	0
31489	ShackCoin	0
31491	Token	0
31491	Koin	0
31497	MultiplicatorX4	1
31528	Token	0
31528	JLSCoin	0
31530	Token	0
31530	BitLoanex	0
31545	Token	0
31545	RawToken	0
31548	Token	0
31548	BEAMToken	0
31558	Token	0
31558	COMMIT	0
31560	Token	0
31560	CHIP	0
31561	Token	0
31561	DUCAT	0
31562	Token	0
31562	RESPECT	0
31564	Token	0
31564	StandardToken	0
31564	OctusToken	0
31564	Octus	0
31565	Telcoin	0
31565	TelcoinSaleToken	0
31565	TelcoinSale	0
31565	TelcoinSaleKYCEscrow	0
31566	Token	0
31566	MinerDog	0
31574	Token	0
31574	ERC20Token	0
31599	Token	0
31599	EtherEcash	0
31604	Token	0
31604	EMOToken	0
31606	Token	0
31606	SmartcoinsToken	0
31607	Token	0
31607	ERC20Token	0
31608	Token	0
31608	EducationalDollarUtility	0
31617	owned	0
31617	ERC20	0
31617	PresaleOriginal	0
31617	Presale	0
31617	PresaleToken	0
31617	OpenLongevityPresale	0
31619	Token	0
31619	ERC20Token	0
31634	Ownable	0
31634	Crowdsale	0
31634	CappedCrowdsale	0
31634	HeartBoutPreICO	0
31642	Token	0
31642	Trillion	0
31652	Token	0
31652	ERC20Token	0
31670	Token	0
31670	Ownable	0
31670	DatoxToken	0
31683	MultiSigWallet	0
31690	Token	0
31690	StandardToken	0
31690	HumanStandardToken	0
31691	Token	0
31691	GhostGold	0
31694	Token	0
31694	StandardToken	0
31694	HumanStandardToken	0
31696	Token	0
31696	StandardToken	0
31696	HumanStandardToken	0
31697	SafeMath	0
31697	Token	0
31697	HawalaToken	0
31737	Token	0
31737	Owned	0
31737	Controlled	0
31737	MESH	0
31753	Toke	0
31753	StandardToken	0
31753	CCToken	0
31759	TransferableMultsig	0
31760	Token	0
31760	NBSToken	0
31761	ERC20Interface	0
31761	Gifto	0
31761	MultiSigWallet	0
31783	Token	0
31783	ERC20Token	0
31827	Token	0
31827	ERC20Token	0
31857	DSExec	0
31857	DSAuthority	0
31857	DSAuthEvents	0
31857	DSAuth	0
31857	DSNote	0
31857	DSMath	0
31857	ERC20	0
31857	DSTokenBase	0
31857	DSStop	0
31857	DSToken	0
31857	WarmWalletEvents	0
31857	WarmWallet	0
31859	Token	0
31859	ERC20ReelToken	0
31860	DSExec	0
31860	DSAuthority	0
31860	DSAuthEvents	0
31860	DSAuth	0
31860	DSNote	0
31860	DSMath	0
31860	ERC20	0
31860	DSTokenBase	0
31860	DSStop	0
31860	DSToken	0
31860	KeyRewardPool	0
31873	Token	0
31873	ERC20Token	0
31876	Token	0
31876	MomonioToken	0
31888	Token	0
31888	HumanStandardToken	0
31914	Token	0
31914	BitProCoin	0
31944	Token	0
31944	Travelerscash	0
31956	Token	0
31956	Millenium	0
31981	Token	0
31981	ERC20Token	0
31984	Base	0
31984	DepositBank	0
32017	Token	0
32017	ERC20Token	0
32023	Token	0
32023	EthereumDeluxe	0
32032	MultiSigWallet	0
32042	Token	0
32042	LawNet	0
32049	Token	0
32049	GUESS	0
32051	Token	0
32051	KUTKUT	0
32053	Token	0
32053	PATPAT	0
32054	Token	0
32054	StandardToken	0
32054	SixDomainAsset	0
32072	Token	0
32072	GBIT	0
32077	Token	0
32077	SHRK	0
32088	Owned	0
32088	Blocked	0
32088	ERC20Basic	0
32088	ERC20	0
32088	PayloadSize	0
32088	BasicToken	0
32088	StandardToken	0
32088	BurnableToken	0
32088	PreNTFToken	0
32088	Crowdsale	0
32137	Token	0
32137	KLANCER	0
32139	ERC20Interface	0
32139	GTO	0
32139	MultiSigWallet	0
32151	Token	0
32151	BossToken	0
32157	Token	0
32157	ERC20Token	0
32172	ERC20Basic	0
32172	ERC20	0
32172	BasicToken	0
32172	StandardToken	0
32172	Ownable	0
32172	MintableToken	0
32172	BSEToken	0
32172	ReentrancyGuard	0
32172	Stateful	0
32172	FiatContract	0
32172	Crowdsale	0
32188	Token	0
32188	KuaiCoin	0
32216	Token	0
32216	SIGNAL	0
32219	Token	0
32219	eEuro	0
32220	Token	0
32220	StandardToken	0
32220	HumanStandardToken	0
32244	Token	0
32244	HUGSTOKEN	0
32245	MultiSigWallet	0
32274	Token	0
32274	ERC20Token	0
32304	Ownable	0
32304	AbstractPaymentEscrow	0
32304	TokitRegistry	0
32304	Token	0
32304	AbstractSingularDTVToken	0
32304	SingularDTVFund	0
32304	SingularDTVLaunch	0
32304	AbstractSingularDTVFund	0
32304	StandardToken	0
32304	SingularDTVToken	0
32304	TokitDeployer	0
32305	Token	0
32305	PleaseToken	0
32315	Token	0
32315	Ownable	0
32315	AbstractPaymentEscrow	0
32315	TokitRegistry	0
32315	SingularDTVFund	0
32315	StandardToken	0
32315	AbstractSingularDTVFund	0
32315	SingularDTVToken	0
32315	AbstractSingularDTVToken	0
32315	SingularDTVLaunch	0
32315	TokitDeployer	0
32341	Token	0
32341	ERC20Token	0
32367	Token	0
32367	ERC20Token	0
32382	Token	0
32382	ERC20Token	0
32386	Token	0
32386	SKToken	0
32392	Token	0
32392	StandardToken	0
32392	HumanStandardToken	0
3240	Token	0
3240	BitcoinBlue	0
32434	Token	0
32434	Millenium	0
32437	Ownable	0
32437	Token	0
32437	StandardToken	0
32437	HumanStandardToken	0
32437	Share	0
32467	Token	0
32467	ERC20ReelToken	0
32483	useContractWeb	0
32483	Owned	0
32483	CheckPayloadSize	0
32483	CanTransferTokens	0
32483	SafeMath	0
32483	CheckIfContract	0
32483	ContractReceiver	0
32483	Token1st	0
32483	ContractWeb	0
32483	Balances	0
32483	Token	0
32483	Conversion	0
32483	Distribution	0
32484	Token	0
32484	Vaponymous	0
32486	Token	0
32486	HumanStandardToken	0
32522	Ownable	0
32522	SafeMath	0
32522	ERC20	0
32522	StandardToken	0
32522	MergeCoin	0
32537	useContractWeb	0
32537	Owned	0
32537	CheckPayloadSize	0
32537	CanTransferTokens	0
32537	SafeMath	0
32537	CheckIfContract	0
32537	ContractReceiver	0
32537	Token1st	0
32537	ContractWeb	0
32537	Balances	0
32537	Token	0
32537	Conversion	0
32537	Distribution	0
32538	useContractWeb	0
32538	Owned	0
32538	CheckPayloadSize	0
32538	CanTransferTokens	0
32538	SafeMath	0
32538	CheckIfContract	0
32538	ContractReceiver	0
32538	Token1st	0
32538	ContractWeb	0
32538	Balances	0
32538	Token	0
32538	Conversion	0
32538	Distribution	0
32539	useContractWeb	0
32539	Owned	0
32539	CheckPayloadSize	0
32539	CanTransferTokens	0
32539	SafeMath	0
32539	CheckIfContract	0
32539	ContractReceiver	0
32539	Token1st	0
32539	ContractWeb	0
32539	Balances	0
32539	Token	0
32539	Conversion	0
32539	Distribution	0
32540	useContractWeb	0
32540	Owned	0
32540	CheckPayloadSize	0
32540	CanTransferTokens	0
32540	SafeMath	0
32540	CheckIfContract	0
32540	ContractReceiver	0
32540	Token1st	0
32540	ContractWeb	0
32540	Balances	0
32540	Token	0
32540	Conversion	0
32540	Distribution	0
32541	useContractWeb	0
32541	Owned	0
32541	CheckPayloadSize	0
32541	CanTransferTokens	0
32541	SafeMath	0
32541	CheckIfContract	0
32541	ContractReceiver	0
32541	Token1st	0
32541	ContractWeb	0
32541	Balances	0
32541	Token	0
32541	Conversion	0
32541	Distribution	0
32545	MultiSigWallet	0
32549	Token	0
32549	VeroFox	0
32554	useContractWeb	0
32554	Owned	0
32554	CheckPayloadSize	0
32554	CanTransferTokens	0
32554	SafeMath	0
32554	CheckIfContract	0
32554	ContractReceiver	0
32554	Token1st	0
32554	ContractWeb	0
32554	Balances	0
32554	Token	0
32554	Conversion	0
32554	Distribution	0
32555	useContractWeb	0
32555	Owned	0
32555	CheckPayloadSize	0
32555	CanTransferTokens	0
32555	SafeMath	0
32555	CheckIfContract	0
32555	ContractReceiver	0
32555	Token1st	0
32555	ContractWeb	0
32555	Balances	0
32555	Token	0
32555	Conversion	0
32555	Distribution	0
32556	useContractWeb	0
32556	Owned	0
32556	CheckPayloadSize	0
32556	CanTransferTokens	0
32556	SafeMath	0
32556	CheckIfContract	0
32556	ContractReceiver	0
32556	Token1st	0
32556	ContractWeb	0
32556	Balances	0
32556	Token	0
32556	Conversion	0
32556	Distribution	0
32557	useContractWeb	0
32557	Owned	0
32557	CheckPayloadSize	0
32557	CanTransferTokens	0
32557	SafeMath	0
32557	CheckIfContract	0
32557	ContractReceiver	0
32557	Token1st	0
32557	ContractWeb	0
32557	Balances	0
32557	Token	0
32557	Conversion	0
32557	Distribution	0
32559	useContractWeb	0
32559	Owned	0
32559	CheckPayloadSize	0
32559	CanTransferTokens	0
32559	SafeMath	0
32559	CheckIfContract	0
32559	ContractReceiver	0
32559	Token1st	0
32559	ContractWeb	0
32559	Balances	0
32559	Token	0
32559	Conversion	0
32559	Distribution	0
32560	MultiSigWallet	0
32572	Token	0
32572	ERC20Token	0
32605	Owned	0
32605	Proxy	0
32605	MetaIdentityManager	0
32606	TxRelay	0
32608	Owned	0
32608	Proxy	0
32608	IdentityManager	0
32611	Token	0
32611	OrientalChainToken	0
32622	Token	0
32622	YAYTOKEN	0
32623	Token	0
32623	ERC20Token	0
32624	Token	0
32624	YuCoin	0
32658	Token	0
32658	EIDOO	0
32659	Token	0
32659	BJAHCoin	0
32662	Token	0
32662	BWCOINToken	0
32671	Token	0
32671	BWCOINToken	0
32699	ZipperWithdrawalRight	0
32699	MultiSigWallet	0
32716	Token	0
32716	ERC20Token	0
32717	Token	0
32717	GMCToken	0
32741	Token	0
32741	SMART	0
32742	Owned	0
32742	Token	0
32742	Controlled	0
32742	HumanStandardToken	0
32763	Token	0
32763	VirtualEstate	0
32773	Token	0
32773	Etrusco	0
32774	Token	0
32774	ProToken	0
32781	Token	0
32781	Nameless	0
32791	Token	0
32791	Ballers	0
32811	TxRelay	0
32812	Controlled	0
32812	Proxy	0
32812	MetaIdentityManager	0
32813	Controlled	0
32813	Proxy	0
32813	IdentityManager	0
32832	Token	0
32832	NeoBoostToken	0
32837	Owned	0
32837	Marriage	0
32838	MultiSigWallet	0
32845	Token	0
32848	Token	0
32848	DashConnect	0
32864	Token	0
32864	DashConnect	0
32873	Token	0
32873	EthereumLight	0
32878	Token	0
32878	Lantos	0
32909	Token	0
32909	GGoken	0
32925	Token	0
32925	SailorsCoin	0
32935	Token	0
32935	TestToken	0
32948	Token	0
32948	TripleCoin	0
32952	Token	0
32952	FinalTestToken2	0
32955	Token	0
32955	FinalTestToken	0
32969	Token	0
32969	DNERO	0
32972	Token	0
32972	TestToken12	0
32973	Token	0
32973	SAILER	0
32975	Token	0
32975	UnixCoin	0
32980	Token	0
32980	PROMOSAILER	0
32983	Token	0
32983	SAILER	0
32985	Token	0
32985	PROMOTIONS	0
3307	Token	0
3307	ERC20Token	0
3308	ContractReceiver	0
3308	ERC223	0
3308	GXVCToken	0
33015	Token	0
33015	Bitcoin9x	0
33033	Token	0
33033	ERC20Token	0
33039	Token	0
33039	eECToken	0
33041	Token	0
33041	TestTokenTen	0
33052	Token	0
33052	BitFinTechToken	0
33053	Token	0
33053	StandardToken	0
33053	FBBSStandardToken	0
33053	FBBS	0
33058	Token	0
33058	HumanStandardToken	0
33098	check	0
33102	Token	0
33102	BitFinTechToken	0
33103	Ownable	0
33103	Token	0
33103	TokenBank	0
33104	Token	0
33104	Ncash	0
33118	Token	0
33118	PEERBANKS	0
33121	Token	0
33121	HumanStandardToken	0
33131	Token	0
33131	PEERBANKS	0
33136	Token	0
33136	ERC20Token	0
33161	Token	0
33161	ERC20Token	0
33176	Token	0
33176	ERC20Token	0
33193	ZipperMultisigFactory	0
33193	MultiSigWallet	0
33194	ZipperMultisigFactory	0
33194	MultiSigWallet	0
33197	Token	0
33197	ERC20Token	0
33205	ZipperMultisigFactory	0
33205	MultiSigWallet	0
33206	ZipperMultisigFactory	0
33206	MultiSigWallet	0
33209	Token	0
33209	MONEYFREEDOM	0
33212	ERC223Token	0
33216	Token	0
33216	FOREVERFREE	0
33221	owned	0
33221	tokenRecipient	0
33221	Decentralized_Deposit_Network	0
33222	Token	0
33222	ERC20Token	0
33223	owned	0
33223	tokenRecipient	0
33223	Congress	0
33231	Token	0
33231	FunnyComments	0
33234	MultiSigWallet	0
33234	MultiSigWalletWithDailyLimit	0
33235	MultiSigWallet	0
33235	MultiSigWalletWithDailyLimit	0
33236	Token	0
33236	DANK	0
33268	Token	0
33268	TaggChainToken	0
33329	Token	0
33329	ERC20Token	0
33367	Token	0
33367	Number	0
33371	MultiSigWallet	0
33378	Token	0
33378	ERC20Token	0
33383	Token	0
33383	ERC20Token	0
33388	Token	0
33388	ERC20Token	0
33390	Token	0
33390	ERC20Token	0
33392	Token	0
33392	ERC20Token	0
33406	Token	0
33406	StandardToken	0
33406	Owned	0
33406	DIoTNetworkShare	0
33407	MultiSigWallet	0
33413	Token	0
33413	EqualToken	0
33420	Token	0
33420	AngryToken	0
33421	Token	0
33421	ERC20Token	0
33423	Token	0
33423	Ventura	0
33424	FsTkCMultiSigWallet	0
33446	iERC20Token	0
33446	iBurnableToken	0
33446	SafeMath	0
33446	TokenAuction	0
33447	OrganizeFunds	1
33450	MultiOwner	0
33450	VVToken	0
33464	Ownable	0
33464	TokenVault	0
33464	Vault	1
33474	Token	0
33474	HumanStandardToken	0
33483	Token	0
33483	HumanStandardToken	0
33483	SafeCrypt	0
33488	Token	0
33488	HumanStandardToken	0
33488	SuperGopnikToken	0
33490	DSAuthority	0
33490	DSAuthEvents	0
33490	DSAuth	0
33490	DSNote	0
33490	DSStop	0
33490	ERC20	0
33490	DSMath	0
33490	DSTokenBase	0
33490	DSToken	0
33490	ERC223ReceivingContract	0
33490	TokenController	0
33490	Controlled	0
33490	ApproveAndCallFallBack	0
33490	ERC223	0
33490	ATN	0
33493	DSAuthority	0
33493	DSAuthEvents	0
33493	DSAuth	0
33493	DSNote	0
33493	DSStop	0
33493	ERC20	0
33493	DSMath	0
33493	DSTokenBase	0
33493	DSToken	0
33493	ERC223ReceivingContract	0
33493	TokenController	0
33493	Controlled	0
33493	ApproveAndCallFallBack	0
33493	ERC223	0
33493	AGT	0
33495	MultiSigWallet	0
33496	Token	0
33496	MexicanDigitalPeso	0
33501	ERC20Interface	0
33501	Gifto	0
33501	MultiSigWallet	0
33512	MultiplicatorX3	1
33513	Token	0
33513	HumanStandardToken	0
33516	PullPayInterface	0
33516	Governable	0
33516	StorageEnabled	0
33516	Pausable	0
33516	ERC20Basic	0
33516	ERC223Basic	0
33516	ERC20	0
33516	Ownable	0
33516	Power	0
33516	Storage	0
33516	NutzEnabled	0
33516	ERC223ReceivingContract	0
33516	ControllerInterface	0
33516	PullPayment	0
33516	Nutz	0
33516	MarketEnabled	0
33516	PowerEnabled	0
33516	Controller	0
33516	UpgradeEventCompact	0
33518	PullPayInterface	0
33518	Governable	0
33518	StorageEnabled	0
33518	Pausable	0
33518	ERC20Basic	0
33518	ERC223Basic	0
33518	ERC20	0
33518	Ownable	0
33518	Power	0
33518	Storage	0
33518	NutzEnabled	0
33518	ERC223ReceivingContract	0
33518	ControllerInterface	0
33518	PullPayment	0
33518	Nutz	0
33518	MarketEnabled	0
33518	PowerEnabled	0
33518	Controller	0
33520	Token	0
33520	WeberToken	0
33527	Token	0
33527	HEStandardToken	0
33527	PWC	0
33532	MultiSigWallet	0
33535	Token	0
33535	Omanilla	0
33538	Token	0
33538	ERC20Token	0
33554	Token	0
33554	eRupee	0
33556	Token	0
33556	XToken	0
33612	Token	0
33612	BSERC20Token	0
33621	PabloTokenBase	0
33621	PabloStandardToken	0
33621	PabloToken	0
33624	MultiSigWallet	0
33636	Token	0
33636	WeberCoin	0
33640	MultiSigWallet	0
33654	Token	0
33654	LitecoinClassic	0
33656	Token	0
33656	FAIZACOIN	0
33657	Token	0
33657	LitecoinClassic	0
33661	token	0
33661	owned	0
33661	safeMath	0
33661	casinoBank	0
33661	casinoProxy	0
33675	ABTokenBase	0
33675	ABStandardToken	0
33675	ABToken	0
33679	Token	0
33679	EB2XToken	0
33684	Token	0
33684	AditusToken	0
33687	Token	0
33687	AditusToken	0
33690	Token	0
33690	ERW	0
33691	Token	0
33691	ThatCryptoShow	0
33694	Token	0
33694	ERC20Token	0
33706	Token	0
33706	catnip	0
33708	Token	0
33708	ERC20Token	0
33710	iERC20Token	0
33710	iBurnableToken	0
33710	SafeMath	0
33710	TokenAuction	0
33713	MultiSigWallet	0
33723	Token	0
33723	StandardToken	0
33723	HumanStandardToken	0
33723	NashvilleBeerToken	0
33739	Token	0
33739	ERC20Token	0
33742	Token	0
33742	HumanStandardToken	0
33745	token	0
33745	owned	0
33745	safeMath	0
33745	casinoBank	0
33745	casinoProxy	0
33746	owned	0
33746	mortal	0
33746	casino	0
33746	blackjack	0
33753	ERC20	0
33753	OraclesPresale	0
33754	Token	0
33754	StandardToken	0
33754	KameraToken	0
33754	Kamera	0
33774	Token	0
33774	ERC20Token	0
33786	Token	0
33786	Grimmjow8Token	0
33790	Token	0
33790	SALES	0
33794	Token	0
33794	eCLM	0
33798	ABTokenBase	0
33798	ABStandardToken	0
33798	ABToken	0
33837	Token	0
33837	BitcoinSapphire	0
33838	Factory	0
33838	MultiSigWalletFactory	0
33838	MultiSigWallet	0
33839	Factory	0
33839	MultiSigWalletFactory	0
33839	MultiSigWallet	0
33864	Token	0
33864	ERC20Token	0
33866	Token	0
33866	StandardToken	0
33866	GigaGivingToken	0
33873	Base	0
33873	DepositBank	0
33876	ERC20Basic	0
33876	Ownable	0
33876	Crowdsale	0
33876	CappedCrowdsale	0
33876	Destructible	0
33876	Pausable	0
33876	BasicToken	0
33876	ERC20	0
33876	StandardToken	0
33876	MintableToken	0
33876	TestTokenA	0
33876	TestTokenAICO1	0
33877	ERC20Basic	0
33877	Ownable	0
33877	Crowdsale	0
33877	CappedCrowdsale	0
33877	FinalizableCrowdsale	0
33877	RefundVault	0
33877	RefundableCrowdsale	0
33877	Destructible	0
33877	Pausable	0
33877	BasicToken	0
33877	ERC20	0
33877	StandardToken	0
33877	MintableToken	0
33877	TestTokenA	0
33877	TestTokenAPreICO	0
33878	Token	0
33878	EclubCoin	0
33888	Token	0
33888	ERC20Token	0
33889	Token	0
33889	ERC20Token	0
33890	Token	0
33890	STFUcoin	0
33893	ERC20Basic	0
33893	Ownable	0
33893	Crowdsale	0
33893	CappedCrowdsale	0
33893	FinalizableCrowdsale	0
33893	RefundVault	0
33893	RefundableCrowdsale	0
33893	Destructible	0
33893	Pausable	0
33893	BasicToken	0
33893	ERC20	0
33893	StandardToken	0
33893	MintableToken	0
33893	TestTokenA	0
33893	TestTokenAPreICO	0
33894	Token	0
33894	StandardToken	0
33894	IssueSSSStandardToken	0
33902	Token	0
33902	StandardToken	0
33902	InitialToken	0
33903	Token	0
33903	StandardToken	0
33903	HumanStandardToken	0
33905	Token	0
33905	StandardToken	0
33905	HumanStandardToken	0
33916	Token	0
33916	NeoBankToken	0
33920	Token	0
33920	ERC20Token	0
33921	Token	0
33921	ERC20Token	0
33922	Token	0
33922	Ekrone	0
33925	Token	0
33925	RepublicofthePhilippinesToken	0
33927	Token	0
33927	SikhCoin	0
33928	Token	0
33928	BitcoinDiamond	0
33929	Token	0
33929	EthereumMasternode	0
33937	Token	0
33937	TastyFoodTruck	0
33946	iERC20Token	0
33946	iBurnableToken	0
33946	SafeMath	0
33946	TokenAuction	0
33947	owned	0
33947	tokenRecipient	0
33947	Congress	0
33954	MultiSigWallet	0
33954	MultiSigWalletWithDailyLimit	0
33969	Token	0
33969	ERC20Token	0
33979	MultiSigWallet	0
33980	MultiSigWallet	0
33981	MultiSigWallet	0
33985	Token	0
33985	ERC20Token	0
34014	Token	0
34014	StandardToken	0
34014	HumanStandardToken	0
34016	Token	0
34016	StandardToken	0
34016	HumanStandardToken	0
34033	MultiSigWallet	0
34036	Token	0
34036	ETNPLUS	0
34041	MultiSigWallet	0
34046	Token	0
34046	ERC20Token	0
34056	MultiSigWallet	0
34061	Token	0
34061	IOU	0
34069	MultiSigWallet	0
34077	Token	0
34077	WinConnectCoin	0
34082	ERC20	0
34082	FBT	0
34082	FrostByte	0
34084	ERC20Basic	0
34084	ERC20	0
34084	BasicToken	0
34084	StandardToken	0
34084	Ownable	0
34084	TrustPoolToken	0
34110	Token	0
34110	BitcoinBronze	0
34122	MultiSigWallet	0
34140	Token	0
34140	ERC20Token	0
34186	Token	0
34186	BigDickClub	0
34202	Token	0
34202	ERC20Token	0
34204	Token	0
34204	StandardToken	0
34204	GigaGivingToken	0
34222	Token	0
34222	SISIPI	0
34225	Token	0
34225	STRADDLE	0
34247	MultiSigWallet	0
34248	MultiSigWallet	0
34266	Token	0
34266	ERC20Token	0
34271	Token	0
34271	ERC20Token	0
34282	Token	0
34282	EthereumChina	0
34287	Token	0
34287	UselessEthTokenLite	0
3430	Token	0
3430	SunQuid	0
34312	Token	0
34312	TKCToken	0
34315	Token	0
34315	ERC20Token	0
34319	Token	0
34319	CoinistCoin	0
34321	ERC20Basic	0
34321	ERC20	0
34321	Ownable	0
34321	BasicToken	0
34321	BountyManager	0
34321	StandardToken	0
34321	BurnableToken	0
34321	Peculium	0
34336	Token	0
34336	ERC20Token	0
34344	Token	0
34344	FreelanceToken	0
34350	Token	0
34350	ERC20Token	0
34351	Token	0
34351	ERC20Token	0
34354	Token	0
34354	ERC20Token	0
34357	Token	0
34357	MDPToken	0
34388	Token	0
34388	UpToken	0
34397	Token	0
34397	NLBCoin	0
34402	Token	0
34402	EthereumX	0
34403	Token	0
34403	Circular	0
34404	ERC20Basic	0
34404	ERC20	0
34404	BasicToken	0
34404	StandardToken	0
34404	Ownable	0
34404	MintableToken	0
34404	ABHCoin	0
34404	PrivatePlacement	0
34406	Token	0
34406	SunpayToken	0
34407	MultiSigWallet	0
34411	Token	0
34411	BEANS	0
34412	Token	0
34412	ERC20Token	0
34418	DealerRights	0
34419	Token	0
34419	ERC20Token	0
34420	Token	0
34420	ERC20Token	0
34421	Token	0
34421	ERC20Token	0
34422	Token	0
34422	ERC20Token	0
34423	Token	0
34423	ERC20Token	0
34438	Token	0
34438	HumanStandardToken	0
34445	MultiSigWallet	0
34456	Token	0
34456	ERC20Token	0
34461	Token	0
34461	ERC20Token	0
34463	ERC20Basic	0
34463	ERC20	0
34463	Ownable	0
34463	BasicToken	0
34463	Delivery	0
34463	StandardToken	0
34463	BurnableToken	0
34463	Peculium	0
34464	ERC20Basic	0
34464	ERC20	0
34464	Ownable	0
34464	BasicToken	0
34464	StandardToken	0
34464	BurnableToken	0
34464	Peculium	0
34468	Token	0
34468	MXLToken	0
34474	Token	0
34474	Etheroll	0
34476	ESportsConstants	0
34476	Ownable	0
34476	ESportsFreezingStorage	0
34476	ERC20Basic	0
34476	ERC20	0
34476	BasicToken	0
34476	StandardToken	0
34476	MintableToken	0
34476	ESportsToken	0
34477	ESportsConstants	0
34477	Ownable	0
34477	ESportsFreezingStorage	0
34477	RefundVault	0
34477	Crowdsale	0
34477	FinalizableCrowdsale	0
34477	RefundableCrowdsale	0
34477	ESportsMainCrowdsale	0
34477	ESportsBonusProvider	0
34477	ERC20Basic	0
34477	ERC20	0
34477	BasicToken	0
34477	StandardToken	0
34477	MintableToken	0
34477	ESportsToken	0
34515	NEOBleu	0
34515	ERC20Token	0
34516	Token	0
34516	CoinciergeClubCoin	0
34517	TokenERC20	0
34517	SafeMath	0
34517	StandardToken	0
34517	COGNXToken	0
34531	Token	0
34531	EIDOO	0
34562	Token	0
34562	HippoBohemianToken	0
34573	Token	0
34573	ERC20Token	0
34577	MultiSigWallet	0
34578	Token	0
34578	HuemulCoin	0
34583	Token	0
34583	CopyPasteToken	0
34598	Token	0
34598	NiggaToken	0
3460	MultiSigStub	0
3460	MultiSigFactory	0
3460	ERC20	0
3460	MultiSigTokenWallet	0
34603	Token	0
34603	ERC20Token	0
34606	Token	0
34606	HumanStandardToken	0
34606	StandardBounties	0
34608	ERC20	0
34608	MultiSigTokenWallet	0
34627	MigrationAgent	0
34627	PreArtexToken	0
34627	Owned	0
34627	KnownContract	0
34627	ERC20	0
34627	Stateful	0
34627	Crowdsale	0
34627	Token	0
34627	MigratableToken	0
34627	ArtexToken	0
34629	Token	0
34629	ERC20Token	0
34648	Token	0
34648	HumanStandardToken	0
34659	Token	0
34659	EIDOO	0
34660	Token	0
34660	ERC20Token	0
34662	Token	0
34662	JUSTcoin	0
34668	MilestoneTracker	0
34689	Token	0
34689	BitPig	0
34692	ERC223	0
34692	SafeMath	0
34692	ContractReceiver	0
34692	EDOGE	0
34694	ERC223	0
34694	SafeMath	0
34694	ContractReceiver	0
34694	EDOGE	0
34713	Token	0
34713	PPYCOIN	0
34716	Token	0
34716	PhoenixCoin	0
34717	ERC223	0
34717	SafeMath	0
34717	ContractReceiver	0
34717	EDOGE	0
34718	Token	0
34718	test2	0
34749	Token	0
34749	LebaneseCoin	0
34751	Token	0
34751	StandardToken	0
34751	HumanStandardToken	0
34751	Owned	0
34751	Duplicator	0
34764	Token	0
34764	CTeloTest	0
34792	Token	0
34792	EGAMEToken	0
34793	Token	0
34793	EGAMEToken	0
34799	Token	0
34799	ERC20Token	0
34815	Token	0
34815	StandardToken	0
34815	HumanStandardToken	0
34832	Token	0
34832	ERC20Token	0
34856	Token	0
34856	Aguris	0
34873	Token	0
34873	ERC20Token	0
34876	MultiSigWallet	0
34902	MultiOwner	0
34902	VVToken	0
34904	MultiOwner	0
34904	VVToken	0
34911	ERC20	0
34911	SafeMath	0
34911	MultiSigWallet	0
34911	OldToken	0
34911	NextUpgradeAgent	0
34911	NewDecentBetVault	0
34911	NewDecentBetToken	0
34911	NewUpgradeAgent	0
34914	Token	0
34914	ERC20Token	0
34929	MultiSigWallet	0
34938	Ownable	0
34938	Authorizable	0
34938	ERC20Basic	0
34938	ERC20	0
34938	BasicToken	0
34938	ERC223TokenCompatible	0
34938	StandardToken	0
34938	Startable	0
34938	StartToken	0
34938	HumanStandardToken	0
34938	BurnToken	0
34938	OriginToken	0
34938	ICOLandToken	0
34959	Token	0
34959	MertToken	0
34973	Token	0
34973	MicroFinanceCoin	0
34986	Ownable	0
34986	ERC20Basic	0
34986	ERC20	0
34986	BasicToken	0
34986	StandardToken	0
34986	MintableToken	0
34986	BouleToken	0
34986	MultiSigWallet	0
34986	BouleICO	0
34987	Token	0
34987	ERC20Token	0
34999	DSAuthority	0
34999	DSAuthEvents	0
34999	DSAuth	0
34999	DSNote	0
34999	DSStop	0
34999	ERC20	0
34999	DSMath	0
34999	DSTokenBase	0
34999	DSToken	0
34999	ERC223ReceivingContract	0
34999	TokenController	0
34999	Controlled	0
34999	ApproveAndCallFallBack	0
34999	PLS	0
3503	Token	0
3503	Twit	0
3504	Token	0
3504	Premine	0
3505	Token	0
3505	MonkeyMan	0
3509	Token	0
3509	BVBToken	0
35013	MultiSigWallet	0
35016	DarthJahusToken	0
35023	Token	0
35023	ERC20Token	0
35024	Token	0
35024	StandardToken	0
35024	GigaGivingToken	0
35062	MultiSigWallet	0
35074	owned	0
35074	mortal	0
35074	StandardToken	0
35074	Coin	0
35074	RiskCoin	0
35074	StatiCoin	0
35074	I_coin	0
35074	I_minter	0
35075	owned	0
35075	mortal	0
35075	StandardToken	0
35075	Coin	0
35075	RiskCoin	0
35075	StatiCoin	0
35075	I_coin	0
35075	I_minter	0
35076	owned	0
35076	mortal	0
35076	StandardToken	0
35076	Coin	0
35076	RiskCoin	0
35076	StatiCoin	0
35076	I_coin	0
35076	I_minter	0
35077	owned	0
35077	mortal	0
35077	StandardToken	0
35077	Coin	0
35077	RiskCoin	0
35077	StatiCoin	0
35077	I_coin	0
35077	I_minter	0
35078	owned	0
35078	mortal	0
35078	DSMath	0
35078	I_minter	0
35078	I_Pricer	0
35078	I_coin	0
35078	DSBaseActor	0
35078	canFreeze	0
35078	oneWrite	0
35078	pricerControl	0
35078	minter	1
35080	Token	0
35080	ERC20Token	0
35114	Token	0
35114	HumanStandardToken	0
35115	Token	0
35115	ERC20Token	0
35124	Token	0
35124	ERC20Token	0
35144	OraclizeI	0
35144	OraclizeAddrResolverI	0
35144	usingOraclize	0
35144	BananaGame	0
35155	BicodeToken	0
35155	BICODE	0
35156	BicodeToken	0
35156	BICODE	0
35165	Token	0
35165	Jdini	0
35177	DSAuthority	0
35177	DSAuthEvents	0
35177	DSAuth	0
35177	DSNote	0
35177	DSMath	0
35177	DSThing	0
35177	PriceFeed	0
35182	owned	0
35182	tokenRecipient	0
35182	Token	0
35182	Oryza	0
35186	Token	0
35186	ERC20Token	0
35208	owned	0
35208	JBX	0
35209	Token	0
35209	StandardToken	0
35209	KameraToken	0
35209	Kamera	0
35218	Token	0
35218	ERC20Token	0
35226	DSAuthority	0
35226	DSAuthEvents	0
35226	DSAuth	0
35226	DSNote	0
35226	DSMath	0
35226	DSThing	0
35226	PriceFeed	0
35231	DSAuthority	0
35231	DSAuthEvents	0
35231	DSAuth	0
35231	DSNote	0
35231	DSMath	0
35231	DSThing	0
35231	PriceFeed	0
35231	FeedFactory	0
35249	Ownable	0
35249	Pausable	0
35249	ERC20Basic	0
35249	BasicToken	0
35249	ERC20	0
35249	StandardToken	0
35249	SmartToken	0
35249	MintableToken	0
35249	LifToken	0
35264	Token	0
35264	ETHERBLUE	0
35269	Token	0
35269	DEVCOIN	0
35270	Token	0
35270	ORGANIC	0
35276	MultiSigWallet	0
35276	MultiSigWalletWithDailyLimit	0
35286	Token	0
35286	ERC20Token	0
35304	DSAuthority	0
35304	DSAuthEvents	0
35304	DSAuth	0
35304	DSNote	0
35304	DSMath	0
35304	DSThing	0
35304	PriceFeed	0
35307	Token	0
35307	ERC20Token	0
35308	Token	0
35308	EUROBITS	0
35318	SafeMath	0
35318	Token	0
35318	HawalaToken	0
35320	MultiSigWallet	0
35328	Token	0
35328	ERC20Token	0
35334	Token	0
35334	SouthAfriCash	0
35335	MultiSigWallet	0
35349	Token	0
35349	FlintsChodeCoins	0
35359	Token	0
35359	MDPTestToken	0
35365	Token	0
35365	BolivarToken	0
35372	Token	0
35372	StandardToken	0
35372	HumanStandardToken	0
35372	QToken	0
35374	PreICOin	0
[truncated: 1,851 more rows]

## Sheet: reentrancy
file	contract	ground truth
3	ContractReceiver	0
3	ERC223	0
3	NIZIGEN	0
3	Ownable	0
8	StandardToken	0
8	Token	0
8	TokenGreeneum	0
10	HumanStandardToken	0
10	StandardToken	0
10	Token	0
46	StandardToken	0
46	Token	0
46	Token99chain	0
53	PundiXCash	0
53	StandardToken	0
53	Token	0
60	CanReclaimToken	0
60	ERC20	0
60	ERC20Basic	0
60	IBasicMultiToken	0
60	IMultiToken	0
60	Ownable	0
60	MultiBuyer	1
78	OodlebitToken	0
78	StandardToken	0
78	Token	0
80	CanReclaimToken	0
80	ERC20	0
80	ERC20Basic	0
80	IBasicMultiToken	0
80	IMultiToken	0
80	Ownable	0
80	MultiBuyer	1
81	CanReclaimToken	0
81	ERC20	0
81	ERC20Basic	0
81	IBasicMultiToken	0
81	IMultiToken	0
81	Ownable	0
81	MultiBuyer	1
88	RegistryExec	0
88	ScriptExec	0
90	PKCoin	0
90	StandardToken	0
90	Token	0
92	CanReclaimToken	0
92	ERC20	0
92	ERC20Basic	0
92	IBasicMultiToken	0
92	IMultiToken	0
92	Ownable	0
92	MultiBuyer	1
95	CanReclaimToken	0
95	ERC20	0
95	ERC20Basic	0
95	IBasicMultiToken	0
95	IMultiToken	0
95	Ownable	0
95	MultiBuyer	1
140	ERC20	0
140	ERC20Basic	0
140	ETCCoin	0
160	HumanStandardToken	0
160	StandardToken	0
160	Token	0
165	CanReclaimToken	0
165	ERC20	0
165	ERC20Basic	0
165	IBasicMultiToken	0
165	IMultiToken	0
165	Ownable	0
165	MultiBuyer	1
168	CanReclaimToken	0
168	ERC20	0
168	ERC20Basic	0
168	IBasicMultiToken	0
168	IMultiToken	0
168	Ownable	0
168	MultiBuyer	1
180	CanReclaimToken	0
180	ERC20	0
180	ERC20Basic	0
180	IBasicMultiToken	0
180	IMultiToken	0
180	Ownable	0
180	MultiBuyer	1
183	HELP4HUMANITY	0
183	StandardToken	0
183	Token	0
185	GIC	0
185	StandardToken	0
185	Token	0
187	CanReclaimToken	0
187	ERC20	0
187	ERC20Basic	0
187	IBasicMultiToken	0
187	IMultiToken	0
187	Ownable	0
187	MultiBuyer	1
191	RiesGraham	0
191	StandardToken	0
191	Token	0
213	ERC20Token	0
213	StandardToken	0
213	Token	0
222	BalanceCheckerN	0
222	Token	0
222	WETH_0x	0
239	StandardToken	0
239	Token	0
239	WellnessToken	0
241	CanReclaimToken	0
241	ERC20	0
241	ERC20Basic	0
241	IBasicMultiToken	0
241	IMultiToken	0
241	Ownable	0
241	MultiBuyer	1
245	CanReclaimToken	0
245	ERC20	0
245	ERC20Basic	0
245	IBasicMultiToken	0
245	IMultiToken	0
245	Ownable	0
245	MultiBuyer	1
252	ERC20Token	0
252	StandardToken	0
252	Token	0
254	ChooChooCoin	0
254	StandardToken	0
254	Token	0
255	ContractReceiver	0
255	ERC223	0
255	MINATOKU	0
255	MMToken	0
255	Ownable	0
261	EBU	0
265	EternalStorage	0
265	EternalStorageProxy	0
265	OwnedUpgradeabilityProxy	0
265	Proxy	0
265	UpgradeabilityOwnerStorage	0
265	UpgradeabilityProxy	0
265	UpgradeabilityStorage	0
268	CanReclaimToken	0
268	ERC20	0
268	ERC20Basic	0
268	IBasicMultiToken	0
268	IMultiToken	0
268	Ownable	0
268	MultiBuyer	1
273	AcceptsProofofHumanity	0
273	ProofofHumanity	0
289	Glv	0
289	StandardToken	0
289	Token	0
317	Delegate	0
317	Delegation	0
317	eastadscredits	0
317	StandardToken	0
317	Token	0
332	CanReclaimToken	0
332	ERC20	0
332	ERC20Basic	0
332	IBasicMultiToken	0
332	IMultiToken	0
332	Ownable	0
332	MultiBuyer	1
336	CanReclaimToken	0
336	ERC20	0
336	ERC20Basic	0
336	IBasicMultiToken	0
336	IMultiToken	0
336	Ownable	0
336	MultiBuyer	1
345	demo	0
348	GateToken	0
348	StandardToken	0
348	Token	0
410	acl	0
410	bloomingPool	0
410	buyable	0
410	ERC721Basic	0
410	ERC721BasicToken	0
410	testreg	0
410	update	0
420	CanReclaimToken	0
420	ERC20	0
420	ERC20Basic	0
420	IBasicMultiToken	0
420	IMultiToken	0
420	Ownable	0
420	MultiBuyer	1
425	CanReclaimToken	0
425	ERC20	0
425	ERC20Basic	0
425	IBasicMultiToken	0
425	IMultiToken	0
425	Ownable	0
425	MultiBuyer	1
450	EBU	0
458	BintechToken	0
458	ContractReceiver	0
458	ERC223	0
458	Ownable	0
461	BurnableToken	0
461	ContractReceiver	0
461	ERC20Interface	0
461	ERC223Interface	0
461	MintableToken	0
461	Ownable	0
461	SafeMath	0
461	StandardToken	0
464	NineStandardToken	0
464	StandardToken	0
464	Token	0
470	CanReclaimToken	0
470	ERC20	0
470	ERC20Basic	0
470	IBasicMultiToken	0
470	IMultiToken	0
470	Ownable	0
470	MultiBuyer	1
475	CanReclaimToken	0
475	ERC20	0
475	ERC20Basic	0
475	IBasicMultiToken	0
475	IMultiToken	0
475	Ownable	0
475	MultiBuyer	1
516	PJR	0
516	StandardToken	0
516	Token	0
520	CanReclaimToken	0
520	ERC20	0
520	ERC20Basic	0
520	IBasicMultiToken	0
520	IMultiToken	0
520	Ownable	0
520	MultiBuyer	1
523	CanReclaimToken	0
523	ERC20	0
523	ERC20Basic	0
523	IBasicMultiToken	0
523	IMultiToken	0
523	Ownable	0
523	MultiBuyer	1
592	ExternStateToken	0
592	FeeToken	0
592	Havven	0
592	HavvenEscrow	0
592	IssuanceController	0
592	LimitedSetup	0
592	Nomin	0
592	Owned	0
592	Pausable	0
592	Proxy	0
592	Proxyable	0
592	ReentrancyPreventer	0
592	SafeDecimalMath	0
592	SelfDestructible	0
592	State	0
592	TokenState	0
601	CanReclaimToken	0
601	ERC20	0
601	ERC20Basic	0
601	IBasicMultiToken	0
601	IMultiToken	0
601	Ownable	0
601	MultiBuyer	1
609	CanReclaimToken	0
609	ERC20	0
609	ERC20Basic	0
609	IBasicMultiToken	0
609	IMultiToken	0
609	Ownable	0
609	MultiBuyer	1
661	StandardToken	0
661	SUN	0
661	Token	0
668	CanReclaimToken	0
668	ERC20	0
668	ERC20Basic	0
668	IBasicMultiToken	0
668	IMultiToken	0
668	Ownable	0
668	MultiBuyer	1
670	CanReclaimToken	0
670	ERC20	0
670	ERC20Basic	0
670	IBasicMultiToken	0
670	IMultiToken	0
670	Ownable	0
670	MultiBuyer	1
678	CanReclaimToken	0
678	ERC20	0
678	ERC20Basic	0
678	IBasicMultiToken	0
678	IMultiToken	0
678	Ownable	0
678	MultiBuyer	1
686	BPPToken	0
686	StandardToken	0
686	Token	0
687	ERC20Token	0
687	StandardToken	0
687	Token	0
691	EOS_Silver	0
691	StandardToken	0
691	Token	0
707	OraclizeAddrResolverI	0
707	OraclizeI	0
707	usingOraclize	0
717	CanReclaimToken	0
717	ERC20	0
717	ERC20Basic	0
717	IBasicMultiToken	0
717	IMultiToken	0
717	Ownable	0
717	MultiBuyer	1
721	CanReclaimToken	0
721	ERC20	0
721	ERC20Basic	0
721	IBasicMultiToken	0
721	IMultiToken	0
721	Ownable	0
721	MultiBuyer	1
746	C2L	0
746	ContractReceiver	0
746	ERC223	0
746	Owned	0
754	CanReclaimToken	0
754	ERC20	0
754	ERC20Basic	0
754	IBasicMultiToken	0
754	IMultiToken	0
754	Ownable	0
754	MultiBuyer	1
760	CanReclaimToken	0
760	ERC20	0
760	ERC20Basic	0
760	IBasicMultiToken	0
760	IMultiToken	0
760	Ownable	0
760	MultiBuyer	1
791	HumanStandardToken	0
791	StandardToken	0
791	Token	0
798	CanReclaimToken	0
798	ERC20	0
798	ERC20Basic	0
798	IBasicMultiToken	0
798	IMultiToken	0
798	Ownable	0
798	MultiBuyer	1
801	CanReclaimToken	0
801	ERC20	0
801	ERC20Basic	0
801	IBasicMultiToken	0
801	IMultiToken	0
801	Ownable	0
801	MultiBuyer	1
844	Updater	0
864	ContractReceiver	0
864	ERC223	0
864	SafeMath	0
864	TJToken	0
864	WithdrawableToken	0
870	CanReclaimToken	0
870	ERC20	0
870	ERC20Basic	0
870	IBasicMultiToken	0
870	IMultiToken	0
870	Ownable	0
870	MultiBuyer	1
871	CanReclaimToken	0
871	ERC20	0
871	ERC20Basic	0
871	IBasicMultiToken	0
871	IMultiToken	0
871	Ownable	0
871	MultiBuyer	1
923	Airdrop	0
923	ERC20	0
923	StandardToken	0
923	Testtoken5	0
923	Token	0
930	CanReclaimToken	0
930	ERC20	0
930	ERC20Basic	0
930	IBasicMultiToken	0
930	IMultiToken	0
930	Ownable	0
930	MultiBuyer	1
934	CanReclaimToken	0
934	ERC20	0
934	ERC20Basic	0
934	IBasicMultiToken	0
934	IMultiToken	0
934	Ownable	0
934	MultiBuyer	1
969	F3Devents	0
969	FoMo3Dlong	0
969	modularLong	0
981	Contract	0
981	Controller	0
981	ERC20	0
989	CanReclaimToken	0
989	ERC20	0
989	ERC20Basic	0
989	IBasicMultiToken	0
989	IMultiToken	0
989	Ownable	0
989	MultiBuyer	1
990	CanReclaimToken	0
990	ERC20	0
990	ERC20Basic	0
990	IBasicMultiToken	0
990	IMultiToken	0
990	Ownable	0
990	MultiBuyer	1
1009	StandardToken	0
1009	Token	0
1009	VerixChain	0
1011	CanReclaimToken	0
1011	ERC20	0
1011	ERC20Basic	0
1011	IBasicMultiToken	0
1011	IMultiToken	0
1011	Ownable	0
1011	MultiBuyer	1
1021	CanReclaimToken	0
1021	ERC20	0
1021	ERC20Basic	0
1021	IBasicMultiToken	0
1021	IMultiToken	0
1021	Ownable	0
1021	MultiBuyer	1
1023	CanReclaimToken	0
1023	ERC20	0
1023	ERC20Basic	0
1023	IBasicMultiToken	0
1023	IMultiToken	0
1023	Ownable	0
1023	MultiBuyer	1
1030	CanReclaimToken	0
1030	ERC20	0
1030	ERC20Basic	0
1030	IBasicMultiToken	0
1030	IMultiToken	0
1030	Ownable	0
1030	MultiBuyer	1
1055	LUXREUMToken	0
1055	LXRStandardToken	0
1055	Ownable	0
1064	Owned	0
1064	XToken	0
1076	CanReclaimToken	0
1076	ERC20	0
1076	ERC20Basic	0
1076	IBasicMultiToken	0
1076	IMultiToken	0
1076	Ownable	0
1076	MultiBuyer	1
1078	CanReclaimToken	0
1078	ERC20	0
1078	ERC20Basic	0
1078	IBasicMultiToken	0
1078	IMultiToken	0
1078	Ownable	0
1078	MultiBuyer	1
1086	QRRial	0
1086	StandardToken	0
1086	Token	0
1155	ERC223Receiving	0
1155	ZTHInterface	0
1155	ZethrBankroll	1
1216	ArtifactCoin	0
1216	ContractReceiver	0
1216	ERC223	0
1216	ForeignToken	0
1229	AT	0
1229	ERC20	0
1229	ERC20Basic	0
1255	ContractReceiver	0
1255	EFH	0
1255	ERC223	0
1255	SafeMath	0
1255	WithdrawableToken	0
1275	MultiSigWallet	0
1331	ContractReceiver	0
1331	ERC223	0
1331	FIGHTMONEY	0
1331	Ownable	0
1336	TokenERC20	0
1347	AcceptsElyxr	0
1347	Elyxr	0
1395	HumanStandardToken	0
1395	StandardToken	0
1395	Token	0
1403	RUNEToken	0
1403	SafeMath	0
1421	CanReclaimToken	0
1421	ERC20	0
1421	ERC20Basic	0
1421	IBasicMultiToken	0
1421	IMultiToken	0
1421	Ownable	0
1421	MultiBuyer	1
1423	CanReclaimToken	0
1423	ERC20	0
1423	ERC20Basic	0
1423	IBasicMultiToken	0
1423	IMultiToken	0
1423	Ownable	0
1423	MultiBuyer	1
1427	CanReclaimToken	0
1427	ERC20	0
1427	ERC20Basic	0
1427	IBasicMultiToken	0
1427	IMultiToken	0
1427	Ownable	0
1427	MultiBuyer	1
1430	ERC	0
1430	FsTKerWallet	0
1432	ERC20	0
1432	ERC20Basic	0
1432	STOCoin	0
1458	FANBASE	0
1458	StandardToken	0
1458	Token	0
1468	Elance	0
1468	StandardToken	0
1468	Token	0
1470	OxyCoin	0
1470	StandardToken	0
1470	Token	0
1482	MultiSigWallet	0
1489	CanReclaimToken	0
1489	ERC20	0
1489	ERC20Basic	0
1489	IBasicMultiToken	0
1489	IMultiToken	0
1489	Ownable	0
1489	MultiBuyer	1
1491	CanReclaimToken	0
1491	ERC20	0
1491	ERC20Basic	0
1491	IBasicMultiToken	0
1491	IMultiToken	0
1491	Ownable	0
1491	MultiBuyer	1
1498	CanReclaimToken	0
1498	ERC20	0
1498	ERC20Basic	0
1498	IBasicMultiToken	0
1498	IMultiToken	0
1498	Ownable	0
1498	MultiBuyer	1
1529	LOFO	0
1529	StandardToken	0
1529	Token	0
1556	ContractReceiver	0
1556	ERC223	0
1556	ERC223Token	0
1556	Ownable	0
1556	SafeMath	0
1600	CanReclaimToken	0
1600	ERC20	0
1600	ERC20Basic	0
1600	IBasicMultiToken	0
1600	IMultiToken	0
1600	Ownable	0
1600	MultiBuyer	1
1611	CanReclaimToken	0
1611	ERC20	0
1611	ERC20Basic	0
1611	IBasicMultiToken	0
1611	IMultiToken	0
1611	Ownable	0
1611	MultiBuyer	1
1620	CanReclaimToken	0
1620	ERC20	0
1620	ERC20Basic	0
1620	IBasicMultiToken	0
1620	IMultiToken	0
1620	Ownable	0
1620	MultiBuyer	1
1634	CanReclaimToken	0
1634	ERC20	0
1634	ERC20Basic	0
1634	IBasicMultiToken	0
1634	IMultiToken	0
1634	Ownable	0
1634	MultiBuyer	1
1690	BasicToken	0
1690	BurnableToken	0
1690	ERC20	0
1690	ERC20Basic	0
1690	ERC223Interface	0
1690	ERC223Receiver	0
1690	Ownable	0
1690	Pausable	0
1690	TipcoinToken	0
1707	DepositProxy	0
1707	Proxy	0
1710	ERC20	0
1710	MiddleSaleService	0
1729	SmogToken	0
1729	StandardToken	0
1729	Token	0
1731	StandardToken	0
1731	Token	0
1731	TrexToken	0
1751	Proxy	0
1751	VaultProxy	0
1753	POOHMOX	0
1753	POOHMOXevents	0
20025	CurryCoin	0
20025	StandardToken	0
20025	Token	0
20044	ERC20Token	0
20044	StandardToken	0
20044	Token	0
20048	ERC20Token	0
20048	StandardToken	0
20048	Token	0
20053	PLN	0
20053	StandardToken	0
20053	Token	0
20189	Claimable	0
20189	ERC20	0
20189	ERC20Basic	0
20189	Ownable	0
20189	Withdrawals	0
20198	BasicToken	0
20198	CanReclaimToken	0
20198	Crowdsale	0
20198	ERC20	0
20198	ERC20Basic	0
20198	ERC827	0
20198	ERC827Token	0
20198	MintableToken	0
20198	MintedCrowdsale	0
20198	Ownable	0
20198	PalliumCrowdsale	0
20198	PalliumToken	0
20198	Pausable	0
20198	PausableToken	0
20198	RefundVault	0
20198	StagedCrowdsale	0
20198	StagedRefundVault	0
20198	StandardToken	0
20215	BasicToken	0
20215	BurnableToken	0
20215	ERC20	0
20215	ERC20Basic	0
20215	MultiSend	0
20215	Ownable	0
20215	Peculium	0
20215	PeculiumOld	0
20215	StandardToken	0
20313	MultiSigWallet	0
20313	MultiSigWalletWithDailyLimit	0
20411	PresalePool	0
20596	BasicToken	0
20596	Blocked	0
20596	BurnableToken	0
20596	Crowdsale	0
20596	DEVCoin	0
20596	ERC20	0
20596	ERC20Basic	0
20596	ManualSendingCrowdsale	0
20596	Owned	0
20596	StandardToken	0
20608	Distribution	0
20757	ERC223Token	0
20780	CanReclaimToken	0
20780	ERC20	0
20780	ERC20Basic	0
20780	IBasicMultiToken	0
20780	IMultiToken	0
20780	Ownable	0
20780	MultiBuyer	1
20810	CanReclaimToken	0
20810	ERC20	0
20810	ERC20Basic	0
20810	IBasicMultiToken	0
20810	IMultiToken	0
20810	Ownable	0
20810	MultiBuyer	1
20815	CanReclaimToken	0
20815	ERC20	0
20815	ERC20Basic	0
20815	IBasicMultiToken	0
20815	IMultiToken	0
20815	Ownable	0
20815	MultiBuyer	1
20821	CanReclaimToken	0
20821	ERC20	0
20821	ERC20Basic	0
20821	IBasicMultiToken	0
20821	IMultiToken	0
20821	Ownable	0
20821	MultiBuyer	1
20862	AbstractPaymentEscrow	0
20862	AbstractSingularDTVFund	0
20862	Ownable	0
20862	SingularDTVFund	0
20862	SingularDTVLaunch	0
20862	SingularDTVToken	0
20862	StandardToken	0
20862	Token	0
20862	TokitDeployer	0
20862	TokitRegistry	0
20891	iERC20Token	0
20891	SafeMath	0
20891	SimpleSaleToken	0
20892	OrganizeFunds	0
20918	ERC223Token	0
20933	AuctusToken	0
20933	AuctusTokenSale	0
20933	AuctusWhitelist	0
20933	ContractReceiver	0
21027	Scc	0
21027	StandardToken	0
21027	Token	0
21067	BasicToken	0
21067	CanReclaimToken	0
21067	Claimable	0
21067	Contactable	0
21067	Destructible	0
21067	ERC20	0
21067	ERC20Basic	0
21067	ERC827	0
21067	ERC827Token	0
21067	HasNoContracts	0
21067	HasNoTokens	0
21067	IdeaCoin	0
21067	Ownable	0
21067	Pausable	0
21067	PausableToken	0
21067	StandardToken	0
21071	CanReclaimToken	0
21071	ERC20	0
21071	ERC20Basic	0
21071	IBasicMultiToken	0
21071	IMultiToken	0
21071	Ownable	0
21071	MultiBuyer	1
21080	CanReclaimToken	0
21080	ERC20	0
21080	ERC20Basic	0
21080	IBasicMultiToken	0
21080	IMultiToken	0
21080	Ownable	0
21080	MultiBuyer	1
21082	CanReclaimToken	0
21082	ERC20	0
21082	ERC20Basic	0
21082	IBasicMultiToken	0
21082	IMultiToken	0
21082	Ownable	0
21082	MultiBuyer	1
21084	CanReclaimToken	0
21084	ERC20	0
21084	ERC20Basic	0
21084	IBasicMultiToken	0
21084	IMultiToken	0
21084	Ownable	0
21084	MultiBuyer	1
21087	TinyProxy	0
21087	TinyProxyFactory	0
21196	BasicToken	0
21196	ERC20	0
21196	ERC20Basic	0
21196	ERC827	0
21196	ERC827Token	0
21196	JOYToken	0
21196	Ownable	0
21196	Pausable	0
21196	StandardToken	0
21227	ContractReceiver	0
21227	ERC223	0
21227	Excalibur	0
21227	Ownable	0
21241	AuctusToken	0
21241	AuctusTokenSale	0
21241	AuctusWhitelist	0
21241	ContractReceiver	0
21254	AuctusToken	0
21254	ContractReceiver	0
21254	EthereumStandards	0
21277	Ethername	0
21277	EthernameRaw	0
21277	Managed	0
21287	BasicToken	0
21287	ERC20	0
21287	ERC20Basic	0
21287	ERC223	0
21287	ERC223Receiver	0
21287	Standard223Token	0
21287	StandardToken	0
21287	TrueToken	0
21390	Accrual_account	1
21391	MultiSigWallet	1
21391	MultiSigWalletWithDailyLimit	1
21397	HashBux	0
21397	owned	0
21513	BasicToken	0
21513	BurnableToken	0
21513	ERC20	0
21513	ERC20Basic	0
21513	ERC827	0
21513	ERC827Token	0
21513	MintableToken	0
21513	Ownable	0
21513	Pausable	0
21513	PausableToken	0
21513	ShittyToken	0
21513	StandardToken	0
21521	SUNToken	0
21521	THESUN	0
21521	THESUNCOIN	0
21610	ABC	0
21697	SPRING_BOARD_1_ETH	0
21700	CanReclaimToken	0
21700	ERC20	0
21700	ERC20Basic	0
21700	IBasicMultiToken	0
21700	IMultiToken	0
21700	Ownable	0
21700	MultiBuyer	1
21703	CanReclaimToken	0
21703	ERC20	0
21703	ERC20Basic	0
21703	IBasicMultiToken	0
21703	IMultiToken	0
21703	Ownable	0
21703	MultiBuyer	1
21741	CanReclaimToken	0
21741	ERC20	0
21741	ERC20Basic	0
21741	IBasicMultiToken	0
21741	IMultiToken	0
21741	Ownable	0
21741	MultiBuyer	1
21750	CanReclaimToken	0
21750	ERC20	0
21750	ERC20Basic	0
21750	IBasicMultiToken	0
21750	IMultiToken	0
21750	Ownable	0
21750	MultiBuyer	1
21755	Log	0
21755	COIN_BOX	1
21760	HashBux	0
21760	owned	0
21999	Owned	0
21999	WalletWithEmergencyTransfer	0
22004	MultiSigWallet	0
22074	SIMPLE_PIGGY_BANK	1
22078	Ownable	0
22078	RenderTokenInvestment1	0
22271	ContractReceiver	0
22271	ERC223	0
22271	MyDFSToken	0
22271	StandardToken	0
22474	AirEX	0
22474	BasicToken	0
22474	DepositManager	0
22474	ERC20	0
22474	ERC20Basic	0
22474	ERC827	0
22474	ERC827Token	0
22474	MintableToken	0
22474	Ownable	0
22474	Pausable	0
22474	PausableToken	0
22474	SalesManagerUpgradable	0
22474	StandardToken	0
22478	CanReclaimToken	0
22478	ERC20	0
22478	ERC20Basic	0
22478	IBasicMultiToken	0
22478	IMultiToken	0
22478	Ownable	0
22478	MultiBuyer	1
22480	CanReclaimToken	0
22480	ERC20	0
22480	ERC20Basic	0
22480	IBasicMultiToken	0
22480	IMultiToken	0
22480	Ownable	0
22480	MultiBuyer	1
22480	CanReclaimToken	0
22485	ERC20	0
22485	ERC20Basic	0
22485	IBasicMultiToken	0
22485	IMultiToken	0
22485	Ownable	0
22485	MultiBuyer	1
22500	CanReclaimToken	0
22500	ERC20	0
22500	ERC20Basic	0
22500	IBasicMultiToken	0
22500	IMultiToken	0
22500	Ownable	0
22500	MultiBuyer	1
22511	Eclipse	0
22511	owned	0
22511	StandardToken	0
22511	Token	0
22533	QUICK_DEPOSIT_FOR_FUN	0
22572	DeltaBalances	0
22572	Exchange	0
22572	Token	0
22608	Caller	0
22608	EthernityFinancialOracle	0
22629	Factory	0
22629	MultiSigWallet	0
22629	MultiSigWalletWithDailyLimit	0
22629	MultiSigWalletWithDailyLimitFactory	0
22635	DSSafeAddSub	0
22635	LuckyETH	0
22635	OraclizeAddrResolverI	0
22635	OraclizeI	0
22635	usingOraclize	0
22675	BurnableToken	0
22675	CappedToken	0
22675	Crowdsale	0
22675	ERC20	0
22675	ERC223	0
22675	ERC223Receiving	0
22675	MintableToken	0
22675	Ownable	0
22675	Pausable	0
22675	StandardToken	0
22675	Token	0
22675	Withdrawable	0
22780	ContractReceiver	0
22780	SafeMath	0
22780	TERATO	0
22799	DSAuth	0
22799	DSAuthEvents	0
22799	DSAuthority	0
22799	DSExec	0
22799	DSMath	0
22799	DSNote	0
22799	DSStop	0
22799	DSToken	0
22799	DSTokenBase	0
22799	ERC20	0
22810	ERC20	0
22810	ERC20Basic	0
22810	IBasicMultiToken	0
22810	IMultiToken	0
22810	Ownable	0
22810	MultiBuyer	1
22813	CanReclaimToken	0
22813	ERC20	0
22813	ERC20Basic	0
22813	IBasicMultiToken	0
22813	IMultiToken	0
22813	Ownable	0
22813	MultiBuyer	1
22823	CanReclaimToken	0
22823	ERC20	0
22823	ERC20Basic	0
22823	IBasicMultiToken	0
22823	IMultiToken	0
22823	Ownable	0
22823	MultiBuyer	1
22854	CanReclaimToken	0
22854	ERC20	0
22854	ERC20Basic	0
22854	IBasicMultiToken	0
22854	IMultiToken	0
22854	Ownable	0
22854	MultiBuyer	1
22901	BuildingStatus	0
22901	ERC223Interface	0
22901	Object	0
22901	Ownable	0
22901	PermissionManager	0
23081	HumanProtocolInvestment	0
23081	Ownable	0
23087	AuthenticatedProxy	0
23087	ERC20	0
23087	ERC20Basic	0
23087	Ownable	0
23087	ProxyRegistry	0
23087	TokenRecipient	0
23087	TokenTransferProxy	0
23087	WyvernTokenTransferProxy	0
23126	GasToken2	0
23387	ERC20Interface	0
23387	MultiSigWallet	0
23776	IToken	0
23776	MultiSigWallet	0
23792	SimpleEthBank	0
23803	TRUEToken	0
24007	GetSomeEther	0
24158	IToken	0
24158	MultiSigWallet	0
24456	Log	0
24456	ETH_VAULT	1
24501	ERC20	0
24501	ERC20Basic	0
24501	IBasicMultiToken	0
24501	IMultiToken	0
24501	Ownable	0
24501	MultiBuyer	1
24507	CanReclaimToken	0
24507	ERC20	0
24507	ERC20Basic	0
24507	IBasicMultiToken	0
24507	IMultiToken	0
24507	Ownable	0
24507	MultiBuyer	1
24517	CanReclaimToken	0
24517	ERC20	0
24517	ERC20Basic	0
24517	IBasicMultiToken	0
24517	IMultiToken	0
24517	Ownable	0
24517	MultiBuyer	1
24520	CanReclaimToken	0
24520	ERC20	0
24520	ERC20Basic	0
24520	IBasicMultiToken	0
24520	IMultiToken	0
24520	Ownable	0
24520	MultiBuyer	1
24601	BalancingToken	0
24601	Blocked	0
24601	DividendToken	0
24601	ERC20	0
24601	ERC20Basic	0
24601	Owned	0
24601	RENTCoin	0
24624	ERC20Interface	0
24624	ERC827	0
24624	Ownable	0
24624	TEFoods827Token	0
24624	TEFoodsToken	0
24648	ERC20	0
24648	LZLCoin	0
24648	Ownable	0
24648	SafeMath	0
24648	StandardToken	0
24802	BasicToken	0
24802	ERC20	0
24802	ERC20Basic	0
24802	InkProtocol	0
24802	InkProtocolCore	0
24802	Ownable	0
24802	StandardToken	0
24802	TokenVesting	0
24822	BasicToken	0
24822	CanReclaimToken	0
24822	DFSToken	0
24822	ERC20	0
24822	ERC20Basic	0
24822	ERC827	0
24822	ERC827Token	0
24822	HasNoContracts	0
24822	HasNoEther	0
24822	HasNoTokens	0
24822	MintableToken	0
24822	Ownable	0
24822	StandardToken	0
24985	ContractReceiver	0
24985	ERC223	0
24985	ERC223Token	0
24985	Ownable	0
24985	SafeMath	0
24997	DivisibleForeverRose	0
24997	ERC721	0
24997	MultiSigWallet	0
24999	ERC20Interface	0
24999	ERC827	0
24999	Ownable	0
24999	TEFoods827Token	0
24999	TEFoodsToken	0
31356	BasicToken	0
31356	BurnToken	0
31356	ERC20	0
31356	ERC20Basic	0
31356	ERC223TokenCompatible	0
31356	HumanStandardToken	0
31356	OriginToken	0
31356	Presale	0
31356	StandardToken	0
31356	Startable	0
31356	StartToken	0
31356	Token	0
31373	ERC20Token	0
31373	Token	0
31374	MultiSigWallet	0
31374	ZipperMultisigFactory	0
31374	ZipperWithdrawalRight	0
31404	ONUS	0
31404	Token	0
31415	GaltCoin	0
31415	Token	0
31418	PLUSUPCOIN	0
31418	Token	0
31437	Authorizable	0
31437	BasicToken	0
31437	BurnToken	0
31437	ERC20	0
31437	ERC20Basic	0
31437	ERC223TokenCompatible	0
31437	HumanStandardToken	0
31437	OriginToken	0
31437	Ownable	0
31437	Presale	0
31437	StandardToken	0
31437	Startable	0
31437	StartToken	0
31437	Token	0
31442	HumanStandardToken	0
31442	StandardToken	0
31442	Token	0
31443	RawToken	0
31443	Token	0
31445	Ownable	0
31445	WHITEMONEYToken	0
31446	PrincapilityOfLiechtensteinToken	0
31446	Token	0
31453	RawToken	0
31453	Token	0
31454	EthereumUranium	0
31454	Token	0
31456	Bitloanex	0
31456	Token	0
31485	DSExec	0
31485	DSNote	0
31485	DSSpell	0
31485	DSSpellBook	0
31489	ShackCoin	0
31489	Token	0
31491	Koin	0
31491	Token	0
31497	MultiplicatorX4	0
31528	JLSCoin	0
31528	Token	0
31530	BitLoanex	0
31530	Token	0
31545	RawToken	0
31545	Token	0
31548	BEAMToken	0
31548	Token	0
31558	COMMIT	0
31558	Token	0
31560	CHIP	0
31560	Token	0
31561	DUCAT	0
31561	Token	0
31562	RESPECT	0
31562	Token	0
31564	Octus	0
31564	OctusToken	0
31564	StandardToken	0
31564	Token	0
31565	Telcoin	0
31565	TelcoinSale	0
31565	TelcoinSaleKYCEscrow	0
31565	TelcoinSaleToken	0
31566	MinerDog	0
31566	Token	0
31574	ERC20Token	0
31574	Token	0
31599	EtherEcash	0
31599	Token	0
31604	EMOToken	0
31604	Token	0
31606	SmartcoinsToken	0
31606	Token	0
31607	ERC20Token	0
31607	Token	0
31608	EducationalDollarUtility	0
31608	Token	0
31617	ERC20	0
31617	OpenLongevityPresale	0
31617	owned	0
31617	Presale	0
31617	PresaleOriginal	0
31617	PresaleToken	0
31619	ERC20Token	0
31619	Token	0
31620	CanReclaimToken	0
31620	ERC20	0
31620	ERC20Basic	0
31620	IBasicMultiToken	0
31620	IMultiToken	0
31620	Ownable	0
31620	MultiBuyer	1
31624	CanReclaimToken	0
31624	ERC20	0
31624	ERC20Basic	0
31624	IBasicMultiToken	0
31624	IMultiToken	0
31624	Ownable	0
31624	MultiBuyer	1
31627	CanReclaimToken	0
31627	ERC20	0
31627	ERC20Basic	0
31627	IBasicMultiToken	0
31627	IMultiToken	0
31627	Ownable	0
31627	MultiBuyer	1
31632	CanReclaimToken	0
31632	ERC20	0
31632	ERC20Basic	0
31632	IBasicMultiToken	0
31632	IMultiToken	0
31632	Ownable	0
31632	MultiBuyer	1
31634	CappedCrowdsale	0
31634	Crowdsale	0
31634	HeartBoutPreICO	0
31634	Ownable	0
31642	Token	0
31642	Trillion	0
31652	ERC20Token	0
31652	Token	0
31670	DatoxToken	0
31670	Ownable	0
31670	Token	0
31683	MultiSigWallet	0
31690	HumanStandardToken	0
31690	StandardToken	0
31690	Token	0
31691	GhostGold	0
31691	Token	0
31694	HumanStandardToken	0
31694	StandardToken	0
31694	Token	0
31696	HumanStandardToken	0
31696	StandardToken	0
31696	Token	0
31697	HawalaToken	0
31697	SafeMath	0
31697	Token	0
31737	Controlled	0
31737	MESH	0
31737	Owned	0
31737	Token	0
31753	CCToken	0
31753	StandardToken	0
31753	Toke	0
31759	TransferableMultsig	0
31760	NBSToken	0
31760	Token	0
31761	ERC20Interface	0
31761	Gifto	0
31761	MultiSigWallet	0
31783	ERC20Token	0
31783	Token	0
31827	ERC20Token	0
31827	Token	0
31857	DSAuth	0
31857	DSAuthEvents	0
31857	DSAuthority	0
31857	DSExec	0
31857	DSMath	0
31857	DSNote	0
31857	DSStop	0
31857	DSToken	0
31857	DSTokenBase	0
31857	ERC20	0
31857	WarmWallet	0
31857	WarmWalletEvents	0
31859	ERC20ReelToken	0
31859	Token	0
31860	DSAuth	0
31860	DSAuthEvents	0
31860	DSAuthority	0
31860	DSExec	0
31860	DSMath	0
31860	DSNote	0
31860	DSStop	0
31860	DSToken	0
31860	DSTokenBase	0
31860	ERC20	0
31860	KeyRewardPool	0
31873	ERC20Token	0
31873	Token	0
31876	MomonioToken	0
31876	Token	0
31888	HumanStandardToken	0
31888	Token	0
31890	CanReclaimToken	0
31890	ERC20	0
31890	ERC20Basic	0
31890	IBasicMultiToken	0
31890	IMultiToken	0
31890	Ownable	0
31890	MultiBuyer	1
31893	CanReclaimToken	0
31893	ERC20	0
31893	ERC20Basic	0
31893	IBasicMultiToken	0
31893	IMultiToken	0
31893	Ownable	0
31893	MultiBuyer	1
31895	CanReclaimToken	0
31895	ERC20	0
31895	ERC20Basic	0
31895	IBasicMultiToken	0
31895	IMultiToken	0
31895	Ownable	0
31895	MultiBuyer	1
31900	CanReclaimToken	0
31900	ERC20	0
31900	ERC20Basic	0
31900	IBasicMultiToken	0
31900	IMultiToken	0
31900	Ownable	0
31900	MultiBuyer	1
31914	BitProCoin	0
31914	Token	0
31944	Token	0
31944	Travelerscash	0
31956	Millenium	0
31956	Token	0
31981	ERC20Token	0
31981	Token	0
31984	Base	0
31984	DepositBank	0
32017	ERC20Token	0
32017	Token	0
32023	EthereumDeluxe	0
32023	Token	0
32032	MultiSigWallet	0
32042	LawNet	0
32042	Token	0
32049	GUESS	0
32049	Token	0
32051	KUTKUT	0
32051	Token	0
32053	PATPAT	0
32053	Token	0
32054	SixDomainAsset	0
32054	StandardToken	0
32054	Toke	0
32072	GBIT	0
32072	Token	0
32077	SHRK	0
32077	Token	0
32088	BasicToken	0
32088	Blocked	0
32088	BurnableToken	0
32088	Crowdsale	0
32088	ERC20	0
32088	ERC20Basic	0
32088	Owned	0
32088	PayloadSize	0
32088	PreNTFToken	0
32088	StandardToken	0
32090	CanReclaimToken	0
32090	ERC20	0
32090	ERC20Basic	0
32090	IBasicMultiToken	0
32090	IMultiToken	0
32090	Ownable	0
32090	MultiBuyer	1
32091	CanReclaimToken	0
32091	ERC20	0
32091	ERC20Basic	0
32091	IBasicMultiToken	0
32091	IMultiToken	0
32091	Ownable	0
32091	MultiBuyer	1
32095	CanReclaimToken	0
32095	ERC20	0
32095	ERC20Basic	0
32095	IBasicMultiToken	0
32095	IMultiToken	0
32095	Ownable	0
32095	MultiBuyer	1
32100	CanReclaimToken	0
32100	ERC20	0
32100	ERC20Basic	0
32100	IBasicMultiToken	0
32100	IMultiToken	0
32100	Ownable	0
32100	MultiBuyer	1
32137	KLANCER	0
32137	Token	0
32139	ERC20Interface	0
32139	GTO	0
32139	MultiSigWallet	0
32151	BossToken	0
32151	Token	0
32157	ERC20Token	0
32157	Token	0
32172	BasicToken	0
32172	BSEToken	0
32172	Crowdsale	0
32172	ERC20	0
32172	ERC20Basic	0
32172	FiatContract	0
32172	MintableToken	0
32172	Ownable	0
32172	ReentrancyGuard	0
32172	StandardToken	0
32172	Stateful	0
32188	KuaiCoin	0
32188	Token	0
32216	SIGNAL	0
32216	Token	0
32219	eEuro	0
32219	Token	0
32220	HumanStandardToken	0
32220	StandardToken	0
32220	Token	0
32244	HUGSTOKEN	0
32244	Token	0
32245	MultiSigWallet	0
32274	ERC20Token	0
32274	Token	0
32304	AbstractPaymentEscrow	0
32304	AbstractSingularDTVFund	0
32304	AbstractSingularDTVToken	0
32304	Ownable	0
32304	SingularDTVFund	0
32304	SingularDTVLaunch	0
32304	SingularDTVToken	0
32304	StandardToken	0
32304	Token	0
32304	TokitDeployer	0
32304	TokitRegistry	0
32305	PleaseToken	0
32305	Token	0
32315	AbstractPaymentEscrow	0
32315	AbstractSingularDTVFund	0
32315	AbstractSingularDTVToken	0
32315	Ownable	0
32315	SingularDTVFund	0
32315	SingularDTVLaunch	0
32315	SingularDTVToken	0
32315	StandardToken	0
32315	Token	0
32315	TokitDeployer	0
32315	TokitRegistry	0
32341	ERC20Token	0
32341	Token	0
32367	ERC20Token	0
32367	Token	0
32382	ERC20Token	0
32382	Token	0
32386	SKToken	0
32386	Token	0
32392	HumanStandardToken	0
32392	StandardToken	0
32392	Token	0
32400	BitcoinBlue	0
32400	Token	0
32434	Millenium	0
32434	Token	0
32437	HumanStandardToken	0
32437	Ownable	0
32437	Share	0
32437	StandardToken	0
32437	Token	0
32467	ERC20ReelToken	0
32467	Token	0
32470	CanReclaimToken	0
32470	ERC20	0
32470	ERC20Basic	0
32470	IBasicMultiToken	0
32470	IMultiToken	0
32470	Ownable	0
32470	MultiBuyer	1
32474	CanReclaimToken	0
32474	ERC20	0
32474	ERC20Basic	0
32474	IBasicMultiToken	0
32474	IMultiToken	0
32474	Ownable	0
32474	MultiBuyer	1
32480	CanReclaimToken	0
32480	ERC20	0
32480	ERC20Basic	0
32480	IBasicMultiToken	0
32480	IMultiToken	0
32480	Ownable	0
32480	MultiBuyer	1
32481	CanReclaimToken	0
32481	ERC20	0
32481	ERC20Basic	0
32481	IBasicMultiToken	0
32481	IMultiToken	0
32481	Ownable	0
32481	MultiBuyer	1
32483	Balances	0
32483	CanTransferTokens	0
32483	CheckIfContract	0
32483	CheckPayloadSize	0
32483	ContractReceiver	0
32483	ContractWeb	0
32483	Conversion	0
32483	Distribution	0
32483	Owned	0
32483	SafeMath	0
32483	Token	0
32483	Token1st	0
32483	useContractWeb	0
32484	Token	0
32484	Vaponymous	0
32486	HumanStandardToken	0
32486	Token	0
32522	ERC20	0
32522	MergeCoin	0
32522	Ownable	0
32522	SafeMath	0
32522	StandardToken	0
32545	MultiSigWallet	0
32549	Token	0
32549	VeroFox	0
32560	MultiSigWallet	0
32572	ERC20Token	0
32572	Token	0
32605	MetaIdentityManager	0
32605	Owned	0
32605	Proxy	0
32606	TxRelay	0
32608	IdentityManager	0
32608	Owned	0
32608	Proxy	0
32611	OrientalChainToken	0
32611	Token	0
32622	Token	0
32622	YAYTOKEN	0
32623	ERC20Token	0
32623	Token	0
32624	Token	0
32624	YuCoin	0
32658	EIDOO	0
32658	Token	0
32659	BJAHCoin	0
32659	Token	0
32662	BWCOINToken	0
32662	Token	0
32671	BWCOINToken	0
32671	Token	0
32699	MultiSigWallet	0
32699	ZipperWithdrawalRight	0
32700	CanReclaimToken	0
32700	ERC20	0
32700	ERC20Basic	0
32700	IBasicMultiToken	0
32700	IMultiToken	0
32700	Ownable	0
32700	MultiBuyer	1
32701	CanReclaimToken	0
32701	ERC20	0
32701	ERC20Basic	0
32701	IBasicMultiToken	0
32701	IMultiToken	0
32701	Ownable	0
32701	MultiBuyer	1
32710	CanReclaimToken	0
32710	ERC20	0
32710	ERC20Basic	0
32710	IBasicMultiToken	0
32710	IMultiToken	0
32710	Ownable	0
32710	MultiBuyer	1
32715	CanReclaimToken	0
32715	ERC20	0
32715	ERC20Basic	0
32715	IBasicMultiToken	0
32715	IMultiToken	0
32715	Ownable	0
32715	MultiBuyer	1
32716	ERC20Token	0
32716	Token	0
32717	GMCToken	0
32717	Token	0
32741	SMART	0
32741	Token	0
32742	Controlled	0
32742	HumanStandardToken	0
32742	Owned	0
32742	Token	0
32763	Token	0
32763	VirtualEstate	0
32773	Etrusco	0
32773	Token	0
32774	ProToken	0
32774	Token	0
32781	Nameless	0
32781	Token	0
32791	Ballers	0
32791	Token	0
32811	TxRelay	0
32812	Controlled	0
32812	MetaIdentityManager	0
32812	Proxy	0
32813	Controlled	0
32813	IdentityManager	0
32813	Proxy	0
32832	NeoBoostToken	0
32832	Token	0
32837	Marriage	0
32837	Owned	0
32838	MultiSigWallet	0
32845	Token	0
32848	DashConnect	0
32848	Token	0
32864	DashConnect	0
32864	Token	0
32873	EthereumLight	0
32873	Token	0
32878	Lantos	0
32878	Token	0
32909	GGoken	0
32909	Token	0
32925	SailorsCoin	0
32925	Token	0
32935	TestToken	0
32935	Token	0
32948	Token	0
32948	TripleCoin	0
32952	FinalTestToken2	0
32952	Token	0
32955	FinalTestToken	0
32955	Token	0
32969	DNERO	0
32969	Token	0
32972	TestToken12	0
32972	Token	0
32973	SAILER	0
32973	Token	0
32975	Token	0
32975	UnixCoin	0
32980	PROMOSAILER	0
32980	Token	0
32983	SAILER	0
32983	Token	0
32985	PROMOTIONS	0
32985	Token	0
33007	ERC20Token	0
33007	Token	0
33008	ContractReceiver	0
33008	ERC223	0
33008	GXVCToken	0
33015	Bitcoin9x	0
33015	Token	0
33033	ERC20Token	0
33033	Token	0
33039	eECToken	0
33039	Token	0
33041	TestTokenTen	0
33041	Token	0
33052	BitFinTechToken	0
33052	Token	0
33053	FBBS	0
33053	FBBSStandardToken	0
33053	StandardToken	0
33053	Token	0
33058	HumanStandardToken	0
33058	Token	0
33098	check	0
33102	BitFinTechToken	0
33102	Token	0
33103	Ownable	0
33103	Token	0
33103	TokenBank	0
33104	Ncash	0
33104	Token	0
33118	PEERBANKS	0
33118	Token	0
33121	HumanStandardToken	0
33121	Token	0
33131	PEERBANKS	0
33131	Token	0
33136	ERC20Token	0
33136	Token	0
33161	ERC20Token	0
33161	Token	0
33176	ERC20Token	0
33176	Token	0
33193	MultiSigWallet	0
33193	ZipperMultisigFactory	0
33194	MultiSigWallet	0
33194	ZipperMultisigFactory	0
33197	ERC20Token	0
33197	Token	0
33205	MultiSigWallet	0
33205	ZipperMultisigFactory	0
33206	MultiSigWallet	0
33206	ZipperMultisigFactory	0
33209	MONEYFREEDOM	0
33209	Token	0
33212	ERC223Token	0
33216	FOREVERFREE	0
33216	Token	0
33221	Decentralized_Deposit_Network	0
33221	owned	0
33221	tokenRecipient	0
33222	ERC20Token	0
33222	Token	0
33223	Congress	0
33223	owned	0
33223	tokenRecipient	0
33231	FunnyComments	0
33231	Token	0
33234	MultiSigWallet	0
33234	MultiSigWalletWithDailyLimit	0
33235	MultiSigWallet	0
33235	MultiSigWalletWithDailyLimit	0
33236	DANK	0
33236	Token	0
33268	TaggChainToken	0
33268	Token	0
33329	ERC20Token	0
33329	Token	0
33367	Number	0
33367	Token	0
33371	MultiSigWallet	0
33378	ERC20Token	0
33378	Token	0
33383	ERC20Token	0
33383	Token	0
33388	ERC20Token	0
33388	Token	0
33390	ERC20Token	0
33390	Token	0
33392	ERC20Token	0
33392	Token	0
33406	DIoTNetworkShare	0
33406	Owned	0
33406	StandardToken	0
33406	Token	0
33407	MultiSigWallet	0
33413	EqualToken	0
33413	Token	0
33420	AngryToken	0
33420	Token	0
33421	ERC20Token	0
33421	Token	0
33423	Token	0
33423	Ventura	0
33424	FsTkCMultiSigWallet	0
33446	iBurnableToken	0
33446	iERC20Token	0
33446	SafeMath	0
33446	TokenAuction	0
33447	OrganizeFunds	0
33450	MultiOwner	0
33450	VVToken	0
33464	Ownable	0
33464	TokenVault	0
33464	Vault	0
33474	HumanStandardToken	0
33474	Token	0
33483	HumanStandardToken	0
33483	SafeCrypt	0
33483	Token	0
33488	HumanStandardToken	0
33488	SuperGopnikToken	0
33488	Token	0
33490	ApproveAndCallFallBack	0
33490	ATN	0
33490	Controlled	0
33490	DSAuth	0
33490	DSAuthEvents	0
33490	DSAuthority	0
33490	DSMath	0
33490	DSNote	0
33490	DSStop	0
33490	DSToken	0
33490	DSTokenBase	0
33490	ERC20	0
33490	ERC223	0
33490	ERC223ReceivingContract	0
33490	TokenController	0
33493	AGT	0
33493	ApproveAndCallFallBack	0
33493	Controlled	0
33493	DSAuth	0
33493	DSAuthEvents	0
33493	DSAuthority	0
33493	DSMath	0
33493	DSNote	0
33493	DSStop	0
33493	DSToken	0
33493	DSTokenBase	0
33493	ERC20	0
33493	ERC223	0
33493	ERC223ReceivingContract	0
33493	TokenController	0
33495	MultiSigWallet	0
33496	MexicanDigitalPeso	0
33496	Token	0
33501	ERC20Interface	0
33501	Gifto	0
33501	MultiSigWallet	0
33512	MultiplicatorX3	0
33513	HumanStandardToken	0
33513	Token	0
33516	Controller	0
33516	ControllerInterface	0
33516	ERC20	0
33516	ERC20Basic	0
33516	ERC223Basic	0
33516	ERC223ReceivingContract	0
33516	Governable	0
33516	MarketEnabled	0
33516	Nutz	0
33516	NutzEnabled	0
33516	Ownable	0
33516	Pausable	0
33516	Power	0
33516	PowerEnabled	0
33516	PullPayInterface	0
33516	PullPayment	0
33516	Storage	0
33516	StorageEnabled	0
33516	UpgradeEventCompact	0
33518	Controller	0
33518	ControllerInterface	0
33518	ERC20	0
33518	ERC20Basic	0
33518	ERC223Basic	0
33518	ERC223ReceivingContract	0
33518	Governable	0
33518	MarketEnabled	0
33518	Nutz	0
33518	NutzEnabled	0
33518	Ownable	0
33518	Pausable	0
33518	Power	0
33518	PowerEnabled	0
33518	PullPayInterface	0
33518	PullPayment	0
33518	Storage	0
33518	StorageEnabled	0
33520	Token	0
33520	WeberToken	0
33527	HEStandardToken	0
33527	PWC	0
33527	Token	0
33532	MultiSigWallet	0
33535	Omanilla	0
33535	Token	0
33538	ERC20Token	0
33538	Token	0
33554	eRupee	0
33554	Token	0
33556	Token	0
33556	XToken	0
33612	BSERC20Token	0
33612	Token	0
33621	PabloStandardToken	0
33621	PabloToken	0
33621	PabloTokenBase	0
33624	MultiSigWallet	0
33636	Token	0
33636	WeberCoin	0
33640	MultiSigWallet	0
33654	LitecoinClassic	0
33654	Token	0
33656	FAIZACOIN	0
33656	Token	0
33657	LitecoinClassic	0
33657	Token	0
33661	casinoBank	0
33661	casinoProxy	0
33661	owned	0
33661	safeMath	0
33661	token	0
33675	ABStandardToken	0
33675	ABToken	0
33675	ABTokenBase	0
33679	EB2XToken	0
33679	Token	0
33684	AditusToken	0
33684	Token	0
33687	AditusToken	0
33687	Token	0
33690	ERW	0
33690	Token	0
33691	ThatCryptoShow	0
33691	Token	0
33694	ERC20Token	0
33694	Token	0
33706	catnip	0
33706	Token	0
33708	ERC20Token	0
33708	Token	0
33710	iBurnableToken	0
33710	iERC20Token	0
33710	SafeMath	0
33710	TokenAuction	0
33713	MultiSigWallet	0
33723	HumanStandardToken	0
33723	NashvilleBeerToken	0
33723	StandardToken	0
33723	Token	0
33739	ERC20Token	0
33739	Token	0
33742	HumanStandardToken	0
33742	Token	0
33745	casinoBank	0
33745	casinoProxy	0
33745	owned	0
33745	safeMath	0
33745	token	0
33746	blackjack	0
33746	casino	0
33746	mortal	0
33746	owned	0
33753	ERC20	0
33753	OraclesPresale	0
33754	Kamera	0
33754	KameraToken	0
33754	StandardToken	0
33754	Token	0
33774	ERC20Token	0
33774	Token	0
33786	Grimmjow8Token	0
33786	Token	0
33790	SALES	0
33790	Token	0
33794	eCLM	0
33794	Token	0
33798	ABStandardToken	0
33798	ABToken	0
33798	ABTokenBase	0
33837	BitcoinSapphire	0
33837	Token	0
33838	Factory	0
33838	MultiSigWallet	0
33838	MultiSigWalletFactory	0
33839	Factory	0
33839	MultiSigWallet	0
33839	MultiSigWalletFactory	0
33864	ERC20Token	0
33864	Token	0
33866	GigaGivingToken	0
33866	StandardToken	0
33866	Token	0
33873	Base	0
33873	DepositBank	0
33876	BasicToken	0
33876	CappedCrowdsale	0
33876	Crowdsale	0
33876	Destructible	0
33876	ERC20	0
33876	ERC20Basic	0
33876	MintableToken	0
33876	Ownable	0
33876	Pausable	0
33876	StandardToken	0
33876	TestTokenA	0
33876	TestTokenAICO1	0
33877	BasicToken	0
33877	CappedCrowdsale	0
33877	Crowdsale	0
33877	Destructible	0
33877	ERC20	0
33877	ERC20Basic	0
33877	FinalizableCrowdsale	0
33877	MintableToken	0
33877	Ownable	0
33877	Pausable	0
33877	RefundableCrowdsale	0
33877	RefundVault	0
33877	StandardToken	0
33877	TestTokenA	0
33877	TestTokenAPreICO	0
33878	EclubCoin	0
33878	Token	0
33888	ERC20Token	0
33888	Token	0
33889	ERC20Token	0
33889	Token	0
33890	STFUcoin	0
33890	Token	0
33893	BasicToken	0
33893	CappedCrowdsale	0
33893	Crowdsale	0
33893	Destructible	0
33893	ERC20	0
33893	ERC20Basic	0
33893	FinalizableCrowdsale	0
33893	MintableToken	0
33893	Ownable	0
33893	Pausable	0
33893	RefundableCrowdsale	0
33893	RefundVault	0
33893	StandardToken	0
33893	TestTokenA	0
[truncated: 2,096 more rows]

## Sheet: integer overflow
file	contract	ground truth
1	tokenRecipient	0
1	DOXYCOIN	0
5	Token	0
5	RegularToken	0
5	UnboundedRegularToken	0
5	LingYanToken	0
7	ERC20Interface	0
7	ApproveAndCallFallBack	0
7	Owned	0
7	weR	0
9	WWW	1
12	Ownable	0
12	Pausable	0
12	ERC20	0
12	StandardToken	0
12	BurnableToken	0
12	MintableToken	0
12	GUCN	0
14	Token	0
14	TokenDemo	0
17	Ownable	0
17	BlockchainId	0
18	ERC20Basic	0
18	ERC20	0
18	BasicToken	0
18	StandardToken	0
18	ArkComChain	0
19	ERC20Interface	0
19	ApproveAndCallFallBack	0
19	RSUNToken	0
20	ERC20Basic	0
20	BasicToken	0
20	ERC20	0
20	StandardToken	0
20	WPAYReward	0
21	ERC20Basic	0
21	BasicToken	0
21	ERC20	0
21	StandardToken	0
21	WPAYCoin	0
22	ERC20Basic	0
22	BasicToken	0
22	ERC20	0
22	StandardToken	0
22	XinCoin	0
30	SafeMath	0
30	ERC20Interface	0
30	ApproveAndCallFallBack	0
30	Owned	0
30	Bitdepositary	0
33	AbcdEfg	1
34	owned	0
34	TokenERC20	0
34	GlobalGoldCashToken	1
35	BEECASHBACKHOME	1
45	Ownable	0
45	PricingStrategy	0
45	FlatPricingExt	0
47	batchTransfer	0
49	Ownable	0
49	ERC20Basic	0
49	ERC20	0
49	Airdrop	0
52	Ownable	0
52	ERC20Interface	0
52	IPTGlobal	0
54	batchTransfer	0
56	batchTransfer	0
59	SafeMath	0
59	ERC20Interface	0
59	ApproveAndCallFallBack	0
59	Owned	0
59	Roto2coin	0
61	Owned	0
61	ERC20Interface	0
61	Aeroneum	0
63	ERC20Interface	0
63	EthVerifyCore	0
63	ApproveAndCallFallBack	0
63	VerifyToken	0
77	EthVerifyCore	0
77	BlocktekUniversity	0
79	Ownable	0
79	ERCInterface	0
79	DappleAirdrops	0
86	ERC20Basic	0
86	ERC20	0
86	BasicToken	0
86	BurnableToken	0
86	StandardToken	0
86	BitFast	0
87	ERC20Basic	0
87	BasicToken	0
87	ERC20	0
87	StandardToken	0
87	BurnableToken	0
87	FarashaCoin	0
91	OraclizeI	0
91	OraclizeAddrResolverI	0
91	usingOraclize	0
91	Moon	0
92	Ownable	0
92	ERC20Basic	0
92	BasicToken	0
92	ERC20	0
92	AdvanceToken	0
92	CRYPTOLANCERSToken	0
93	ERC20	0
93	Extent	0
95	ERC20	0
95	StandardToken	0
95	BurnableToken	0
95	Ownable	0
95	Pausable	0
95	PausableToken	0
95	KWATT_Token	0
107	TokenERC20	0
113	AppCoins	0
113	AppCoinsIABInterface	0
113	AppCoinsIAB	0
117	SafeMath	0
117	Token	0
117	StandardToken	0
117	ExShellToken	1
118	SafeMath	0
118	Token	0
118	StandardToken	0
118	ExShellStock	1
120	SafeMath	0
120	ERC20Interface	0
120	ApproveAndCallFallBack	0
120	Owned	0
120	ZEXCoin	0
121	SafeMath	0
121	ERC20Interface	0
121	ERC20	0
121	owned	0
121	AdvanceToken	0
126	EIP20Interface	0
126	TestCoin	1
128	Ownable	0
128	Pausable	0
128	ERC20	0
128	StandardToken	0
128	BurnableToken	0
128	MintableToken	0
128	GUB	0
130	SafeMath	0
130	Token	0
130	StandardToken	0
130	ExShellStock	1
131	ERC721	0
131	AccessAdmin	0
131	WonderToken	0
132	SafeMath	0
132	ERC20Interface	0
132	ApproveAndCallFallBack	0
132	Owned	0
132	KhuuKoin	0
133	ERC721	0
133	AccessAdmin	0
133	ManagerToken	0
139	Ownable	0
139	SupportsInterfaceWithLookup	0
139	ERC721Basic	0
139	ERC721Enumerable	0
139	ERC721Metadata	0
139	ERC721	0
139	ERC721Receiver	0
139	ERC721BasicToken	0
139	ERC721Token	0
139	RoyalStables	0
143	SafeMath	0
143	Token	0
143	StandardToken	0
143	ExShellStock	1
148	Ownable	0
148	NetkillerAdvancedToken	0
149	Ownable	0
149	Pausable	0
149	ERC20Basic	0
149	BasicToken	0
149	ERC20	0
149	StandardToken	0
149	PausableToken	0
149	DetailedERC20	0
149	AbacasToken	0
152	Ownable	0
152	Pausable	0
152	ERC20	0
152	StandardToken	0
152	OPKToken	0
153	ERC20Basic	0
153	BasicToken	0
153	StandardToken	0
153	ZoueToken	0
155	Token	0
158	Wicflight	0
163	ERC20Basic	0
163	BasicToken	0
163	ERC20	0
163	StandardToken	0
163	CXYToken	0
166	ERC20Basic	0
166	ERC20	0
166	BasicToken	0
166	StandardToken	0
166	PredictToken	0
169	SafeMath	0
169	Token	0
169	StandardToken	0
169	ExShellStock	1
171	SafeMath	0
171	ERC20Interface	0
171	ApproveAndCallFallBack	0
171	Owned	0
171	Healthcoin	0
172	RTB2	0
174	Common	0
174	ERC20	0
174	MagnetChain	0
178	Token	0
178	RegularToken	0
178	UnboundedRegularToken	0
178	LICToken	0
179	Token	0
179	RegularToken	0
179	UnboundedRegularToken	0
179	CCIToken	0
187	Owned	0
187	Token	0
187	HealthyCoins	0
189	Ownable	0
189	Pausable	0
189	ERC20	0
189	StandardToken	0
189	BurnableToken	0
189	MintableToken	0
189	GUB	0
190	Owned	0
190	Token	0
190	TongTong	0
192	TokenERC20	0
192	ETHHToken	0
193	ERC20Basic	0
193	ERC20	0
193	Ownable	0
193	StandardToken	0
193	FexToken	0
202	TokenERC20	0
203	ERC20Basic	0
203	BasicToken	0
203	ERC20	0
203	StandardToken	0
203	RMBToken	0
204	SafeMath	0
204	TokenERC20	0
204	AOABANK	0
206	TokenERC20	0
210	SafeMath	0
210	ERC20Interface	0
210	ApproveAndCallFallBack	0
210	Owned	0
210	AquaToken	0
224	Ownable	0
224	AccountRegistry	0
225	ERC20	0
225	StandardToken	0
228	ERC20TokenInterface	0
228	admined	0
228	ERC20Token	0
228	AssetGRP	0
229	owned	0
229	TokenERC20	0
230	SafeMath	0
230	ERC20Interface	0
230	ApproveAndCallFallBack	0
230	Owned	0
230	Ethershift	0
231	ERC20	0
231	ColorCoin	0
232	Ownable	0
232	PricingStrategy	0
232	FlatPricingExt	0
233	Ownable	0
233	PricingStrategy	0
233	FlatPricingExt	0
241	SafeMath	0
241	Token	0
241	StandardToken	0
241	ExShellStock	1
243	Ownable	0
243	ERC20Basic	0
243	BasicToken	0
243	ERC20	0
243	StandardToken	0
243	BurnableToken	0
243	Kubic	0
247	ERC20Basic	0
247	ERC20	0
247	BasicToken	0
247	Ownable	0
247	BlackList	0
247	Pausable	0
247	StandardToken	0
247	MultiTransferToken	0
247	BurnableToken	0
247	MintableToken	0
247	PausableToken	0
247	MC	0
248	SafeMath	0
248	AccessControl	0
248	RpsGame	0
250	ERC20Basic	0
250	ERC20	0
250	BasicToken	0
250	StandardToken	0
250	Ownable	0
250	MNC	0
251	ERC20Interface	0
251	EVAAuth	0
251	EVAToken	0
253	SafeMath	0
253	AccessControl	0
253	RpsGame	0
257	GravatarRegistry	0
258	CRYPTOHEDGECoin	1
259	Ownable	0
259	Pausable	0
259	ERC20	0
259	CAPToken	0
260	TokenERC20	0
262	SafeMath	0
262	ERC20Interface	0
262	ApproveAndCallFallBack	0
262	Owned	0
262	GroovaToken	0
263	TokenERC20	0
264	TokenERC20	0
266	TheEmperorsCoin	0
269	TokenERC20	0
270	COPIthereum	0
272	SafeMath	0
272	ERC20Interface	0
272	ApproveAndCallFallBack	0
272	Owned	0
272	BitCashPlatform	0
274	Hacienda	0
275	ERC20	0
275	StandardToken	0
275	AobcToken	0
276	ERC20Basic	0
276	BasicToken	0
276	ERC20	0
276	StandardToken	0
276	DetailedERC20	0
276	BurnableToken	0
276	Ownable	0
276	MintableToken	0
276	BSPCP	0
279	ERC20Basic	0
279	BasicToken	0
279	ERC20	0
279	StandardToken	0
279	PopConChain	0
280	Ownable	0
280	ERC20Basic	0
280	BasicToken	0
280	ERC20	0
280	StandardToken	0
280	BurnableToken	0
280	Ripple	0
281	Ownable	0
281	Haltable	0
281	ERC20Basic	0
281	ERC20	0
281	BasicToken	0
281	StandardToken	0
281	Burnable	0
281	Centive	0
282	SafeMath	0
282	ERC20Interface	0
282	ApproveAndCallFallBack	0
282	Owned	0
282	TestCoin	0
283	SafeMath	0
283	ERC20Interface	0
283	ApproveAndCallFallBack	0
283	Owned	0
283	BTRS	0
284	TokenERC20	0
286	ERC20Basic	0
286	BasicToken	0
286	ERC20	0
286	StandardToken	0
286	LineageCode	0
291	SafeMath	0
291	ERC20Interface	0
291	ERC20	0
291	owned	0
291	SelfDesctructionContract	0
291	AdvanceToken	0
304	Ownable	0
304	PricingStrategy	0
304	FlatPricingExt	0
305	Ownable	0
305	PricingStrategy	0
305	FlatPricingExt	0
306	Ownable	0
306	PricingStrategy	0
306	FlatPricingExt	0
307	Ownable	0
307	PricingStrategy	0
307	FlatPricingExt	0
308	Ownable	0
308	PricingStrategy	0
308	FlatPricingExt	0
309	Ownable	0
309	PricingStrategy	0
309	FlatPricingExt	0
311	ERC20Basic	0
311	BasicToken	0
311	ERC20	0
311	StandardToken	0
311	LineageCode	0
331	_1010_Mining_	0
336	ERC20Basic	0
336	ERC20	0
336	Ownable	0
336	MultiTransfer	0
337	owned	0
337	TokenERC20	0
337	GoodfieldNewRetail	0
339	SafeMath	0
339	Token	0
339	StandardToken	0
339	ExShellStock	1
340	ERC20	0
340	Owned	0
340	Pausable	0
340	VIDToken	0
342	owned	0
342	asset	0
346	Ownable	0
346	Pausable	0
346	ERC20Basic	0
346	ERC20	0
346	BasicToken	0
346	StandardToken	0
346	IOGToken	0
349	owned	0
349	TokenERC20	0
351	BaseToken	0
351	CustomToken	0
353	TokenERC20	0
354	SafeMath	0
354	ERC20Interface	0
354	ApproveAndCallFallBack	0
354	Owned	0
354	AslanToken	0
355	ERC20Basic	0
355	BasicToken	0
355	ERC20	0
355	StandardToken	0
355	PeopleWaveToken	0
357	Control	0
358	owned	0
358	asset	0
359	Bitnova	0
363	TokenERC20	0
364	EIP20Interface	0
364	ATM	1
365	tokenRecipient	0
365	BlockPlanet	0
370	EIP20Interface	0
370	Purox	1
372	MntToken	1
373	Ownable	0
373	ERC20	0
373	StandardToken	0
373	Pausable	0
373	BurnableToken	0
373	MintableToken	0
373	PausableToken	0
373	SCAVOToken	0
375	SafeMath	0
375	Token	0
375	StandardToken	0
375	ExShellStock	1
376	MB	0
379	MB	0
380	ERC20	0
380	ODCToken	0
381	ERC20Basic	0
381	ERC20	0
381	Ownable	0
381	MultiTransfer	0
382	SafeMath	0
382	ERC20Interface	0
382	ERC20	0
382	owned	0
382	SelfDesctructionContract	0
382	AdvanceToken	0
383	SafeMath	0
383	ERC20Interface	0
383	ERC20	0
383	owned	0
383	SelfDesctructionContract	0
383	AdvanceToken	0
385	Ownable	0
385	HelpingBlocksContract	1
386	CAECToken	0
387	ERC20Interface	0
387	ApproveAndCallFallBack	0
387	Owned	0
387	TPSToken	0
389	ERC20Interface	0
389	ApproveAndCallFallBack	0
389	Owned	0
389	HVAToken	0
390	owned	0
390	TokenERC20	0
390	AL	0
393	ERC20Interface	0
393	EthVerifyCore	0
393	ApproveAndCallFallBack	0
393	VerifyToken	0
394	SafeMath	0
394	Token	0
394	StandardToken	0
394	ExShellStock	1
396	TokenERC20	0
403	Ownable	0
403	KeralaDonationContract	0
404	allowanceRecipient	0
404	tokenRecipient	0
404	ACCP	0
408	SafeMath	0
408	ERC20Interface	0
408	ApproveAndCallFallBack	0
408	Owned	0
408	Freecoins24	0
420	Protecthor	0
422	AirdropiRide	0
423	ERC20Basic	0
423	BasicToken	0
423	ERC20	0
423	StandardToken	0
423	Ownable	0
423	Pausable	0
423	PausableToken	0
423	AdvancedToken	0
424	ERC20Basic	0
424	ERC20	0
424	DetailedERC20	0
424	BasicToken	0
424	StandardToken	0
424	ShawnCoin	0
425	ERC20Basic	0
425	ERC20	0
425	DetailedERC20	0
425	BasicToken	0
425	StandardToken	0
425	KaneCoin	0
427	SafeMath	0
427	ERC20Interface	0
427	ApproveAndCallFallBack	0
427	Owned	0
427	utrToken	0
431	Ownable	0
431	ERC20Basic	0
431	BasicToken	0
431	ERC20	0
431	StandardToken	0
431	ParkadeCoin	0
433	Token	0
437	Ownable	0
437	Pausable	0
437	ERC20Basic	0
437	BasicToken	0
437	ERC20	0
437	StandardToken	0
437	PausableToken	0
437	Swachhcoin	0
438	ECF	0
439	Ownable	0
439	ERC20	0
439	StandardToken	0
439	MintableToken	0
440	ERC20	0
440	EmanateToken	0
442	ERC20Basic	0
442	ERC20	0
442	BasicToken	0
442	StandardToken	0
442	Ownable	0
442	Pausable	0
442	PausableToken	0
442	Claimable	0
442	MintableToken	0
442	LEAD	0
442	TokenSale	0
443	ERC20Interface	0
443	Ownable	0
443	AsaCoin	0
444	ERC20Token	0
444	StandardToken	0
444	MintableToken	0
444	BurnableToken	0
444	HasOwner	0
444	PausableToken	0
444	AbstractFundraiser	0
444	BasicFundraiser	0
444	StandardMintableToken	0
444	MintableTokenFundraiser	0
444	GasPriceLimitFundraiser	0
444	ForwardFundsFundraiser	0
444	RealDirectToken	0
444	RealDirectTokenFundraiser	0
445	SafeMath	0
445	ERC20Interface	0
445	ApproveAndCallFallBack	0
445	Owned	0
445	EduMetrix	0
446	lothlor	0
447	ERC20	0
447	StandardToken	0
447	BurnableToken	0
447	ECTAToken	0
448	TokenERC20	0
448	UCToken	0
449	Ownable	0
449	Token	0
449	Airdrop	0
453	ERC20Basic	0
453	ERC20	0
453	BasicToken	0
453	StandardToken	0
453	DAPL	0
454	LLG	0
457	BaseToken	0
457	CustomToken	0
462	ERC20Basic	0
462	BasicToken	0
462	ERC20	0
462	StandardToken	0
462	Ownable	0
462	MintableToken	0
462	Pausable	0
462	ApprovalAndCallFallBack	0
462	TransferAndCallFallBack	0
462	MuzikaCoin	0
463	InterbetCore	0
465	SafeMath	0
465	Token	0
465	StandardToken	0
465	ExShellStock	1
468	ERC20Basic	0
468	BasicToken	0
468	Ownable	0
468	BurnableToken	0
468	ERC20	0
468	StandardToken	0
468	Cloudbric	0
469	ERC20	0
469	BasicToken	0
469	StandardToken	0
469	ShopCornToken	0
472	ERC20Interface	0
472	ApproveAndCallFallBack	0
472	Owned	0
472	BitstraqToken	0
473	Ownable	0
473	DateTime	0
473	ApcrdaZebichain	0
475	InterbetCoinCrowdsale	0
476	Ownable	0
476	Pausable	0
476	ERC20	0
476	StandardToken	0
476	PausableToken	0
476	BiboToken	0
480	ERC20	0
480	MyanmarGoldToken	0
481	Ownable	0
481	Pausable	0
481	ERC20	0
481	SyncoToken	0
482	KVCMath	0
482	KVC	0
485	ERC20	0
485	StandardToken	0
485	Ownable	0
485	MintableBurnToken	0
490	owned	0
490	Robet	0
493	SafeMath	0
493	Owned	0
493	Token	0
493	AXNETDEX	0
495	Ownable	0
495	ERC20Basic	0
495	ERC20	0
495	BasicToken	0
495	StandardToken	0
495	MintableToken	0
495	CappedToken	0
495	BurnableToken	0
495	Pausable	0
495	PausableToken	0
495	Token	0
498	SPCevents	0
498	SuperCard	0
502	EIP20Interface	0
502	B3	0
503	SafeMath	0
503	ERC20Interface	0
503	ApproveAndCallFallBack	0
503	Owned	0
503	EriCoin	0
507	SafeMath	0
507	ERC20Interface	0
507	ApproveAndCallFallBack	0
507	Owned	0
507	GoCryptoCoin	0
511	Ownable	0
511	Whitelist	0
511	OceanTokenTransferManager	0
519	EAI_TokenERC	0
520	SafeMath	0
520	HeavenlyHoundCoin	1
522	Ownable	0
522	Pausable	0
522	ERC20Interface	0
522	ApproveAndCallFallBack	0
522	ROG	0
523	Ownable	0
523	Pausable	0
523	ERC20Interface	0
523	ApproveAndCallFallBack	0
523	ROF	0
525	Ownable	0
525	Pausable	0
525	ERC20Interface	0
525	ApproveAndCallFallBack	0
525	ROE	0
527	Ownable	0
527	Pausable	0
527	ERC20Interface	0
527	ApproveAndCallFallBack	0
527	ROD	0
528	Ownable	0
528	Pausable	0
528	ERC20Interface	0
528	ApproveAndCallFallBack	0
528	ROC	0
532	SafeMath	0
532	BackdoorBurner	0
533	ERC20Basic	0
533	BasicToken	0
533	ERC20	0
533	StandardToken	0
533	Ownable	0
533	MintableToken	0
533	TimeLockToken	0
533	LRToken	0
537	Token	0
540	Migrations	0
540	Ownable	0
540	ERC20Basic	0
540	ERC20	0
540	BasicToken	0
540	StandardToken	0
540	OpetToken	0
542	ERC20Interface	0
542	ApproveAndCallFallBack	0
542	Owned	0
542	FixedSupplyToken	0
544	Token	0
544	HNContract	1
546	RTB1	0
547	RTB2	0
548	SafeMath	0
548	Token	0
548	AbstractToken	0
548	IDXToken	0
553	RTB2	0
554	RTB1	0
555	Ownable	0
555	Pausable	0
555	ERC20Basic	0
555	ERC20	0
555	BasicToken	0
555	StandardToken	0
555	PausableToken	0
555	PeraToken	0
556	batchTransfer	0
557	ptxToken	0
558	SPCevents	0
558	SuperCard	0
559	SPCevents	0
559	SuperCard	0
560	ERC20Basic	0
560	BasicToken	0
560	ERC20	0
560	StandardToken	0
560	CCEToken	0
563	BBBToken	0
566	Token	0
566	CYFToken	1
568	SPCevents	0
568	SuperCard	0
569	SOLARCHAINToken	0
571	Owned	0
571	SafeMath	0
571	Token	0
573	EnjoyGameToken	0
573	TransferEGTMulti	0
574	Ownable	0
574	Pausable	0
574	ERC20Interface	0
574	ApproveAndCallFallBack	0
574	ROA	0
575	Ownable	0
575	Pausable	0
575	ERC20Interface	0
575	ApproveAndCallFallBack	0
575	ROB	0
579	Planethereum	0
580	SafeMath	0
580	ERC20Interface	0
580	ApproveAndCallFallBack	0
580	Owned	0
580	PayToken	0
581	ERC20	0
581	Ownable	0
581	StandardToken	0
581	MintableToken	0
581	MCE	0
582	TokenERC20	0
583	ERC20Basic	0
583	BasicToken	0
583	ERC20	0
583	StandardToken	0
583	Ownable	0
583	Pausable	0
583	PausableToken	0
583	AIToken	0
585	SafeMath	0
585	ERC20Interface	0
585	ERC20	0
585	owned	0
585	SelfDesctructionContract	0
585	AdvanceToken	0
589	ERC20Basic	0
589	ERC20	0
589	Ownable	0
589	BasicToken	0
589	StandardToken	0
589	Pausable	0
589	PausableToken	0
589	BurnableToken	0
589	StandardBurnableToken	0
589	IssuableToken	0
589	StablyFiatToken	0
590	TRCERC20	0
594	ERC20Interface	0
594	ApproveAndCallFallBack	0
594	Owned	0
594	IZIToken	0
595	ERC20Interface	0
595	ApproveAndCallFallBack	0
595	Owned	0
595	TDCToken	0
596	ERC20Basic	0
596	ERC20	0
596	BasicToken	0
596	StandardToken	0
596	BurnableToken	0
596	MyCoin	0
598	TokenERC20	0
600	Owned	0
600	ERC20Token	0
600	AnsforceIntelligenceToken	0
602	SafeMath	0
602	ERC20Interface	0
602	ApproveAndCallFallBack	0
602	Owned	0
602	GoodBoyPoints	0
603	wehome	0
605	ERC20	0
605	Exchange	0
605	WETH	0
605	HydroSwap	0
606	TokenERC20	0
607	SafeMath	0
607	Token	0
607	StandardToken	0
607	ExShellStock	1
609	Ownable	0
609	ERC20Basic	0
609	ERC20	0
609	BasicToken	0
609	StandardToken	0
609	ArtBlockchainToken	0
615	SafeMath	0
615	ERC20Interface	0
615	ApproveAndCallFallBack	0
615	Owned	0
615	GoodBoyPoints	0
616	TokenERC20	0
617	SafeMath	0
617	ERC20Interface	0
617	ApproveAndCallFallBack	0
617	Owned	0
617	Creedex	0
619	TokenERC20	0
622	Ownable	0
622	SelfDestroy	0
626	ERC20Basic	0
626	BasicToken	0
626	ERC20	0
626	StandardToken	0
626	VerityToken	0
627	Ownable	0
627	ERC20	0
627	StandardToken	0
627	DetailedERC20	0
627	MintableToken	0
627	ACCOToken	0
633	Token	0
633	StandardToken	1
633	NABC	1
634	owned	0
634	TokenERC20	0
634	INCRYPTHEDGE	0
635	owned	0
635	TokenERC20	0
635	INCRYPT	0
636	owned	0
636	TokenERC20	0
636	RANDCRYPT	0
638	SafeMath	0
638	AMeiToken	0
640	SafeMath	0
640	Token	0
640	StandardToken	0
640	ExShellStock	1
642	SafeMath	0
642	ERC20Interface	0
642	ApproveAndCallFallBack	0
642	Owned	0
642	VilzToken	0
643	SafeMath	0
643	ERC20Interface	0
643	ApproveAndCallFallBack	0
643	Owned	0
643	ADZbuzzCommunityToken	0
644	ERC20Interface	0
644	ApproveAndCallFallBack	0
644	Owned	0
644	AgriChainToken	0
645	SafeMath	0
645	ERC20Interface	0
645	ApproveAndCallFallBack	0
645	Owned	0
645	ADZbuzzCommunityToken	0
646	SafeMath	0
646	ERC20Interface	0
646	ApproveAndCallFallBack	0
646	Owned	0
646	ADZbuzzCommunityToken	0
647	SafeMath	0
647	ERC20Interface	0
647	ApproveAndCallFallBack	0
647	Owned	0
647	ADZbuzzCommunityToken	0
648	ERC20Basic	0
648	ERC20	0
648	Crowdsale	0
648	CCCCrowdSale	0
650	ERC20Basic	0
650	ERC20	0
650	Ownable	0
650	KAA	0
651	ERC20Basic	0
651	BasicToken	0
651	ERC20	0
651	StandardToken	0
651	Ownable	0
651	Pausable	0
651	PausableToken	0
651	TangguoTaoToken	0
653	SafeMath	0
653	ERC20Interface	0
653	ApproveAndCallFallBack	0
653	Owned	0
653	ADZbuzzCommunityToken	0
655	SafeMath	0
655	Token	0
655	StandardToken	0
655	ExShellStock	1
657	ERC20Basic	0
657	BasicToken	0
657	ERC20	0
657	StandardToken	0
657	Ownable	0
657	MintableToken	0
657	BurnableToken	0
657	XRT	0
659	SafeMath	0
659	ERC20Interface	0
659	ApproveAndCallFallBack	0
659	Owned	0
659	ADZbuzzCommunityToken	0
660	SafeMath	0
660	DragonLifeChain	0
662	ERC20Interface	0
662	ApproveAndCallFallBack	0
662	Owned	0
662	GEONToken	0
664	SafeMath	0
664	ERC20Interface	0
664	ApproveAndCallFallBack	0
664	Owned	0
664	ADZbuzzCommunityToken	0
666	Ownable	0
666	ERC20Basic	0
666	ERC20	0
666	BasicToken	0
666	StandardToken	0
666	MintableToken	0
666	CappedToken	0
666	BurnableToken	0
666	Pausable	0
666	PausableToken	0
666	Token	0
668	SafeMath	0
668	ERC20Interface	0
668	ApproveAndCallFallBack	0
668	Owned	0
668	ADZbuzzCommunityToken	0
669	locksdc2	0
670	SafeMath	0
670	VDN	0
671	SafeMath	0
671	ERC20Interface	0
671	ApproveAndCallFallBack	0
671	Owned	0
671	ADZbuzzCommunityToken	0
673	ERC20Basic	0
673	ERC20	0
673	BasicToken	0
673	StandardToken	0
673	Ownable	0
673	Pausable	0
673	PausableToken	0
673	Claimable	0
673	MintableToken	0
673	LEAD	0
673	PreSale	0
674	SafeMath	0
674	ERC20Interface	0
674	ApproveAndCallFallBack	0
674	Owned	0
674	ADZbuzzCommunityToken	0
675	ERC20Basic	0
675	ERC20	0
675	BasicToken	0
675	StandardToken	0
675	Ownable	0
675	Pausable	0
675	PausableToken	0
675	Claimable	0
675	MintableToken	0
675	LEAD	0
678	SafeMath	0
678	ERC20Interface	0
678	ApproveAndCallFallBack	0
678	Owned	0
678	ADZbuzzCommunityToken	0
679	SafeMath	0
679	ERC20Interface	0
679	ApproveAndCallFallBack	0
679	Owned	0
679	EZ25COIN	0
680	SafeMath	0
680	ERC20Interface	0
680	ApproveAndCallFallBack	0
680	Owned	0
680	ADZbuzzCommunityToken	0
682	ERC20Basic	0
682	BasicToken	0
682	ERC20	0
682	StandardToken	0
682	Ownable	0
682	IPM	0
683	Ownable	0
683	Pausable	0
683	ERC20	0
683	Token	0
684	ERC20	0
684	StandardToken	0
684	MultiSigWallet	0
688	QPay	1
695	Ownable	0
695	PricingStrategy	0
695	FlatPricingExt	0
696	Ownable	0
696	PricingStrategy	0
696	FlatPricingExt	0
697	Ownable	0
697	PricingStrategy	0
697	FlatPricingExt	0
700	InterbetCoin	0
701	ERC20StandardToken	0
701	addtionalERC223Interface	0
701	ERC223ReceivingContract	0
701	ERC223Token	0
701	TowaCoin	0
704	TokenERC20	0
705	ERC20Basic	0
705	ERC20	0
705	BasicToken	0
705	StandardToken	0
705	BecentToken	0
708	ERC20Basic	0
708	ERC20	0
708	BasicToken	0
708	StandardToken	0
708	Ownable	0
708	Pausable	0
708	SlashToken	0
716	OkLive	0
717	Ownable	0
717	ERC721Basic	0
717	ERC721Enumerable	0
717	ERC721Metadata	0
717	ERC721	0
717	ERC721Receiver	0
717	ERC721BasicToken	0
717	ERC721Token	0
717	RoyalStables	0
719	SafeMath	0
719	ERC20Interface	0
719	ApproveAndCallFallBack	0
719	Owned	0
719	SatoExchange	0
722	Etheriumx	0
723	Ownable	0
723	ERC20	0
723	StandardToken	0
723	DetailedERC20	0
723	MintableToken	0
723	Sethereum	0
725	ERC223ReceivingContract	0
725	Ownable	0
725	ERC20Basic	0
725	BasicToken	0
725	ERC20	0
725	StandardToken	0
725	MintableToken	0
725	CappedToken	0
725	SafeGuardsToken	0
725	Crowdsale	0
725	TimedCrowdsale	0
725	FinalizableCrowdsale	0
725	CappedCrowdsale	0
725	SafeGuardsPreSale	0
727	ERC20Token	0
727	Ownership	0
727	MAJz	0
728	ERC223ReceivingContract	0
728	Ownable	0
728	ERC20Basic	0
728	BasicToken	0
728	ERC20	0
728	StandardToken	0
728	MintableToken	0
728	CappedToken	0
728	SafeGuardsToken	0
729	SafeMath	0
729	ERC20Interface	0
729	ApproveAndCallFallBack	0
729	Owned	0
729	BeggarToken	0
730	Base	0
730	ClientFunctions	0
730	BankFunctions	0
730	LoansFunctions	0
730	PortfolioFunctions	0
730	GobernanceFunctions	0
730	LoansAndPortfolios	0
731	Base	0
731	ClientFunctions	0
731	BankFunctions	0
731	LoansFunctions	0
731	PortfolioFunctions	0
731	GobernanceFunctions	0
731	Deploy	0
732	SafeMath	0
732	ERC20Interface	0
732	ApproveAndCallFallBack	0
732	Owned	0
732	bitbgcToken	0
735	Ownable	0
735	ERC20Basic	0
735	BasicToken	0
735	ERC20	0
735	StandardToken	0
735	BurnableToken	0
735	Cygnus	0
736	ERC20Basic	0
736	BasicToken	0
736	Ownable	0
736	ERC20	0
736	StandardToken	0
736	PausableToken	0
736	AegisEconomyCoin	0
737	ERC20Basic	0
737	ERC20	0
737	BasicToken	0
737	StandardToken	0
737	Ownable	0
737	MintableToken	0
737	Veradium	0
740	SafeMath	0
740	ERC20Interface	0
740	ApproveAndCallFallBack	0
740	Owned	0
740	TheInternetDigitalCurrency	0
741	SafeMath	0
741	ERC20Interface	0
741	ApproveAndCallFallBack	0
741	Owned	0
741	IUPToken	0
742	ERC20Basic	0
742	BasicToken	0
742	ERC20	0
742	StandardToken	0
742	Ownable	0
742	MintableToken	0
742	Upcoin	0
744	owned	0
744	TokenERC20	0
745	ERC20Basic	0
745	Ownable	0
745	ERC20	0
745	DetailedERC20	0
745	BasicToken	0
745	StandardToken	0
745	MintableToken	0
745	Pausable	0
745	HiwayToken	0
750	SafeMath	0
750	ERC20Interface	0
750	ApproveAndCallFallBack	0
750	Owned	0
750	CoinwareToken	0
751	ERC20Interface	0
751	ApproveAndCallFallBack	0
751	Owned	0
751	REELToken	0
752	Owned	0
752	SafeMath	0
752	Token	0
759	ERC20Basic	0
759	BasicToken	0
759	ERC20	0
759	StandardToken	0
759	Ownable	0
759	MintableToken	0
759	BurnableToken	0
759	XRT	0
760	ERC20Basic	0
760	BasicToken	0
760	ERC20	0
760	StandardToken	0
760	CryptSureToken	0
761	ERC20Basic	0
761	ERC20	0
761	MultiTransfer	0
763	Ownable	0
763	Pausable	0
763	ContractReceiver	0
763	Veen	0
764	ERC20Basic	0
764	BasicToken	0
764	ERC20	0
764	StandardToken	0
764	Ownable	0
764	MintableToken	0
764	Pausable	0
764	TokenFallback	0
764	CoinsdomCoin	0
766	ERC20Basic	0
766	ERC20	0
766	Ownable	0
766	MultiTransfer	0
768	SafeMath	0
768	ERC20Interface	0
768	ApproveAndCallFallBack	0
768	Owned	0
768	LIFECOIN	0
769	SafeMath	0
769	MCBA	0
770	Owned	0
770	ERC20Interface	0
770	ERC20Coin	0
770	ZanteCoin	0
771	Ownable	0
771	SNK	0
772	Ownable	0
772	ERC20Basic	0
772	BasicToken	0
772	BurnableToken	0
772	ERC20	0
772	DetailedERC20	0
772	StandardToken	0
772	GrapevineToken	0
773	ERC20Basic	0
773	ERC20	0
773	BasicToken	0
773	StandardToken	0
773	BFMToken	0
776	TokenERC20	0
778	ERC20Basic	0
778	ERC20	0
778	BasicToken	0
778	StandardToken	0
778	Ownable	0
778	Pausable	0
778	SlashToken	0
779	ERC20Basic	0
779	BasicToken	0
779	ERC20	0
779	StandardToken	0
779	GOENT	0
781	SafeMath	0
781	QYQ	0
782	Ownable	0
782	TransferFilter	0
782	ERC20	0
782	StandardToken	0
782	BurnableToken	0
782	MintableToken	0
782	VoltraCoin	0
783	TokenERC20	0
788	TokenERC20	0
790	ERC20	0
790	StandardToken	0
790	boschcoin	0
792	ERC20	0
792	TopPlayerToken	0
793	ERC20Basic	0
793	BasicToken	0
793	ERC20	0
793	StandardToken	0
793	StandardTokenExt	0
793	BurnableToken	0
793	UpgradeAgent	0
793	UpgradeableToken	0
793	Ownable	0
793	ReleasableToken	0
793	MintableToken	0
793	CrowdsaleToken	0
793	BurnableCrowdsaleToken	0
793	AMLToken	0
794	SafeMath	0
794	TokenERC20	0
794	ApproveAndCallFallBack	0
794	Owned	0
794	AFDTToken	0
795	Golem	0
799	Ownable	0
799	Pausable	0
799	BlockchainMoneyEngine	0
801	BaseToken	0
801	CustomToken	0
802	ERC20	0
802	StandardToken	0
802	Ownable	0
802	Pausable	0
802	PausableToken	0
802	HiBTCToken	0
804	BobbyERC20Base	0
804	ERC20Interface	0
804	ERC20	0
807	IOwned	0
807	Owned	0
807	IERC20Token	0
807	Utils	0
807	ITokenHolder	0
807	TokenHolder	0
807	ERC20Token	0
807	ISmartToken	0
807	SmartToken	0
807	BAYToken	0
808	SafeMath	0
808	ERC20Interface	0
808	ApproveAndCallFallBack	0
808	Owned	0
808	COMM	0
810	SafeMath	0
810	ERC20Interface	0
810	ApproveAndCallFallBack	0
810	Owned	0
810	FakeNewsToken	0
811	BaseToken	0
811	BurnToken	0
811	AirdropToken	0
811	CustomToken	0
812	BeatProfitMembership	0
813	TbookToken	0
814	Ownable	0
814	ERC20Basic	0
814	ERC20	0
814	BasicToken	0
814	StandardToken	0
814	MintableToken	0
814	BrickToken	0
814	KycContractInterface	0
814	KycContract	0
814	BrickCrowdsale	0
815	SafeMath	0
815	CPX	0
816	SafeMath	0
816	ERC20Interface	0
816	ApproveAndCallFallBack	0
816	Owned	0
816	FakeNewsToken	0
817	TokenERC20	0
818	SafeMath	0
818	ERC20Interface	0
818	ApproveAndCallFallBack	0
818	Owned	0
818	RDWToken	0
819	Ownable	0
819	ERC20Basic	0
819	ERC20	0
819	BasicToken	0
819	StandardToken	0
819	MintableToken	0
819	BrickToken	0
819	KycContractInterface	0
819	KycContract	0
819	BrickCrowdsale	0
820	IOwned	0
820	Owned	0
820	IERC20Token	0
820	Utils	0
820	ITokenHolder	0
820	TokenHolder	0
820	ERC20Token	0
820	ISmartToken	0
820	SmartToken	0
820	BAYToken	0
823	ERC20	0
823	StandardToken	0
823	Ownable	0
823	DetailedStandardToken	0
823	NovovivoToken	0
824	Blobs	0
828	SafeMath	0
828	ERC20Interface	0
828	ApproveAndCallFallBack	0
828	Owned	0
828	ZIMBOCOIN	0
829	ERC20Basic	0
829	BasicToken	0
829	ERC20	0
829	StandardToken	0
829	Ownable	0
829	Pausable	0
829	PausableToken	0
829	TAXChain	0
830	SafeMath	0
830	ERC20Interface	0
830	ApproveAndCallFallBack	0
830	Owned	0
830	Bags	0
832	RigoBlock	0
833	ERC20Basic	0
833	ERC20	0
833	Crowdsale	0
833	Ownable	0
833	RBAC	0
833	BasicToken	0
833	StandardToken	0
833	MintableToken	0
833	MintedCrowdsale	0
833	CoinSmarttICO	0
834	SafeMath	0
834	ERC20Interface	0
834	ApproveAndCallFallBack	0
834	Owned	0
834	BitcoinLegendToken	0
835	SupportsInterfaceWithLookup	0
835	MyCryptoChampCore	0
835	Ownable	0
835	ERC721	0
836	SupportsInterfaceWithLookup	0
836	MyCryptoChampCore	0
836	Ownable	0
836	ERC721	0
841	ERC20Basic	0
841	ERC20	0
841	Crowdsale	0
841	Ownable	0
841	LaraCrowdsale	0
842	ERC20Basic	0
842	ERC20	0
842	DetailedERC20	0
842	BasicToken	0
842	BurnableToken	0
842	StandardToken	0
842	Ownable	0
842	Pausable	0
842	PausableToken	0
842	Lara	0
843	ERC20Basic	0
843	BasicToken	0
843	ERC20	0
843	StandardToken	0
843	Ownable	0
843	MintableToken	0
843	RBAC	0
843	RBACMintableToken	0
843	BurnableToken	0
843	CappedToken	0
843	DeviseToken	0
845	GCA1	0
846	YeYingOil	0
847	SafeMath	0
847	Token	0
847	StandardToken	0
847	ExShellStock	1
849	ERC20Basic	0
849	BasicToken	0
849	ERC20	0
849	StandardToken	0
849	Ownable	0
849	Pausable	0
849	PausableToken	0
849	MintableToken	0
849	CappedToken	0
849	RBAC	0
849	Superuser	0
849	CoinSmartt	0
850	SafeMath	0
850	ERC20Interface	0
850	ApproveAndCallFallBack	0
850	Owned	0
850	IINEToken	0
854	SafeMath	0
854	ERC20Interface	0
854	ApproveAndCallFallBack	0
854	Owned	0
854	Loyalty	0
855	ZEROxBTCLove	0
856	ERC20Basic	0
856	BasicToken	0
856	ERC20	0
856	StandardToken	0
856	Owned	0
856	MintableToken	0
856	BidoohToken	0
857	TrustTokenERC20	0
860	WiiPay	0
861	SafeMath	0
861	Token	0
861	AbstractToken	0
861	MARXToken	0
862	ERC20Basic	0
862	BasicToken	0
862	ERC20	0
862	StandardToken	0
862	Ownable	0
862	Pausable	0
862	PausableToken	0
862	MPCToken	0
865	ERC20Interface	0
865	ApproveAndCallFallBack	0
865	Owned	0
865	AgriToken	0
866	ERC223ReceivingContract	0
866	WFC	0
869	SafeMath	0
869	YOPT	0
870	TokenERC20	0
873	Ownable	0
873	ERC20Basic	0
873	BasicToken	0
873	ERC20	0
873	StandardToken	0
873	NoteChainToken	0
874	TokenERC20	0
875	SPCevents	0
875	SuperCard	0
876	Ownable	0
876	TokenERC20	0
881	NormalToken	0
882	ERC223Interface	0
882	ERC223ReceivingContract	0
882	StandardAuth	0
882	StandardToken	0
884	ERC20Basic	0
884	ERC20	0
884	BasicToken	0
884	StandardToken	0
884	Ownable	0
884	MintableToken	0
885	TokenERC20	0
889	ERC20Basic	0
889	BasicToken	0
889	ERC20	0
889	StandardToken	0
889	TCPC	0
890	Token	0
890	RegularToken	0
890	UnboundedRegularToken	0
890	ICToken	0
894	ERC20	0
894	TopPlayerToken	0
895	Token	0
895	StandardToken	0
895	UnlimitedAllowanceToken	0
895	JDAnteil	0
898	ERC20Token	0
898	LCToken	0
899	SafeMath	0
899	ERC20Interface	0
899	ERC20	0
899	owned	0
899	AdvanceToken	0
900	Ownable	0
900	TxRegistry	0
900	McwCustomerRegistry	0
901	Ownable	0
901	ERC20Basic	0
901	BasicToken	0
901	ERC20	0
901	StandardToken	0
901	ITGCToken	0
903	SafeMath	0
903	ERC20Interface	0
903	ERC20	0
903	owned	0
903	SelfDesctructionContract	0
903	AdvanceToken	0
904	ERC20	0
904	REGO	0
905	owned	0
905	ERC20Interface	0
905	seyToken	0
906	EIP20Interface	0
906	ChinaInvestmentExchangeToken	0
907	SafeMath	0
907	ERC20Interface	0
907	ApproveAndCallFallBack	0
907	Owned	0
907	RejekiKita	0
908	Ownable	0
908	ERC20Basic	0
908	ERC20	0
908	BasicToken	0
908	StandardToken	0
908	MintableToken	0
908	CappedToken	0
908	Pausable	0
908	PausableToken	0
908	XPUBToken	0
910	ERC20Basic	0
910	BasicToken	0
910	ERC20	0
910	StandardToken	0
910	Ownable	0
910	Pausable	0
910	PausableToken	0
910	HiBTCToken	0
912	Ownable	0
912	ERC20	0
912	JoyToken	0
913	ERC20	0
913	TopPlayerToken	0
918	ERC20Token	0
918	ZToken	0
919	TokenERC20	0
920	Ownable	0
920	ERC20Basic	0
920	ERC20	0
920	QuantumpayAirdropper	0
921	SafeMath	0
921	ERC20Interface	0
921	ApproveAndCallFallBack	0
921	Owned	0
921	RegoBlock	0
922	Owned	0
922	VixcoreToken2	0
924	TokenERC20	0
924	BCASToken	0
925	ERC20	0
925	ApproveAndCallFallBack	0
925	Owned	0
925	TTTCToken	0
926	SmartIdeaTokenERC20	0
928	FEMCoin	0
929	Golem	0
930	SafeMath	0
930	Token	0
930	RegularToken	0
930	MyTestToken	0
934	Ownable	0
934	ERC20	0
934	ERC20Token	0
934	ERC677	0
934	ERC677Receiver	0
934	ERC677Token	0
934	Splitable	0
934	Lockable	0
934	VCoin	0
936	Ownable	0
936	ERC20Basic	0
936	ERC20	0
936	BasicToken	0
936	StandardToken	0
936	PTG_Token	0
937	Ownable	0
937	Pausable	0
937	ERC20Basic	0
937	ERC20	0
937	BasicToken	0
937	StandardToken	0
937	PausableToken	0
937	FrameCoin	0
938	TokenERC20	0
940	SafeMath	0
940	ERC20Interface	0
940	ERC20	0
940	owned	0
940	SelfDesctructionContract	0
940	AdvanceToken	0
942	DSWP	0
944	ERC20Interface	0
944	Owned	0
944	Pausable	0
944	VXR	1
947	ERC20Interface	0
947	Owned	0
947	Pausable	0
947	GB	0
949	ERC20Interface	0
949	Owned	0
949	Pausable	0
949	GB	0
951	Ownable	0
951	ERC20Basic	0
951	ERC20	0
951	BasicToken	0
951	StandardToken	0
951	BurnableToken	0
951	CABoxToken	0
952	Ownable	0
952	ERC20Basic	0
952	ERC20	0
952	BasicToken	0
952	StandardToken	0
952	BurnableToken	0
952	CABoxToken	0
952	CABoxCrowdsale	0
954	ERC721Basic	0
954	ERC721Enumerable	0
954	ERC721Metadata	0
954	ERC721	0
954	ERC721Receiver	0
954	ERC721BasicToken	0
954	ERC721Token	0
954	Ownable	0
954	ERC20Basic	0
954	BasicToken	0
954	ERC20	0
954	StandardToken	0
954	IWasFirstServiceToken	0
954	IWasFirstFungibleToken	0
955	ERC20Basic	0
955	BasicToken	0
955	ERC20	0
955	StandardToken	0
955	Ownable	0
955	IWasFirstServiceToken	0
957	SafeMath	0
957	ERC20Interface	0
957	ERC20	0
957	owned	0
957	SelfDesctructionContract	0
957	AdvanceToken	0
958	Ownable	0
958	Whitelist	0
958	Validator	0
958	ERC20Basic	0
958	ERC20	0
958	BasicToken	0
958	StandardToken	0
958	MintableToken	0
958	DetailedERC20	0
958	CompliantToken	0
959	Ownable	0
959	Whitelist	0
959	Validator	0
959	ERC20Basic	0
959	ERC20	0
959	BasicToken	0
959	StandardToken	0
959	MintableToken	0
959	DetailedERC20	0
959	CompliantToken	0
959	Crowdsale	0
959	FinalizableCrowdsale	0
959	CompliantCrowdsale	0
962	SafeMath	0
962	ERC20Interface	0
962	ERC20	0
962	owned	0
962	SelfDesctructionContract	0
962	AdvanceToken	0
963	MD	0
966	MD	0
973	ERC721Receiver	0
973	ERC721Basic	0
973	ERC721Enumerable	0
973	ERC721Metadata	0
973	ERC721	0
973	ERC721Holder	0
973	SupportsInterfaceWithLookup	0
973	ERC721BasicToken	0
973	Ownable	0
973	AviationSecurityToken	0
975	SafeMath	0
975	ERC20Interface	0
975	ApproveAndCallFallBack	0
975	Owned	0
975	Follor	0
977	WBET	1
978	ERC721Receiver	0
978	ERC721Basic	0
978	ERC721Enumerable	0
978	ERC721Metadata	0
978	ERC721	0
978	ERC721Holder	0
978	SupportsInterfaceWithLookup	0
978	ERC721BasicToken	0
978	Ownable	0
978	AviationSecurityToken	0
980	SafeMath	0
980	Token	0
980	StandardToken	0
980	ExShellStock	1
983	SafeMath	0
983	ERC20Interface	0
983	ERC20	0
983	owned	0
983	SelfDesctructionContract	0
983	AdvanceToken	0
987	SafeMath	0
987	ERC20Interface	0
987	ApproveAndCallFallBack	0
987	Owned	0
987	BanglaCoin	0
988	SafeMath	0
988	Token	0
988	AbstractToken	0
988	CLASSYToken	0
992	Ownable	0
992	ERC20Basic	0
992	ERC20	0
992	BasicToken	0
992	StandardToken	0
992	BurnableToken	0
992	AvailComToken	0
994	SafeMath	0
994	Token	0
994	AbstractToken	0
994	XERA	0
995	SafeMath	0
995	Token	0
995	RegularToken	0
995	PXGToken	0
997	Ownable	0
997	Pausable	0
997	ERC20	0
997	BasicToken	0
997	UCToken	0
999	ERC20	0
999	OwnerHeapX	0
999	HeapX	0
1620	PausableToken	0
1620	CmmToken	0
1621	Token	0
1621	RegularToken	0
1621	UnboundedRegularToken	0
1621	LeajoeToken	0
1622	Token	0
1622	RegularToken	0
1622	UnboundedRegularToken	0
1622	MASIKIToken	0
1623	Token	0
1623	RegularToken	0
1623	UnboundedRegularToken	0
1623	GongPanToken	0
1624	Ownable	0
1624	ERC20Basic	0
1624	BasicToken	0
1624	ERC20	0
1624	StandardToken	0
1624	ZXCToken	0
1625	ICC	0
1626	BlockChainZB	0
1627	Token	0
1629	ERC20Basic	0
1629	BasicToken	0
1629	BurnableToken	0
1629	ERC20	0
1629	StandardToken	0
1629	StandardBurnableToken	0
1629	WgdToken	0
1630	Whitelist	0
1630	Ownable	0
1630	WhitelistImpl	0
1633	Ownable	0
1633	Pausable	0
1633	ERC20	0
1633	BasicToken	0
1633	PayChainCoin	0
1634	SafeMath	0
1634	LuckGameToken	0
1635	ERC20	0
1635	StandardToken	0
1635	POBTokenERC20	0
1639	Ownable	0
1639	HLChain	0
1642	GCA	0
1644	BaseToken	0
1644	BurnToken	0
1644	CustomToken	0
1646	Ownable	0
1646	ERC20Basic	0
1646	ERC20	0
1646	BasicToken	0
1646	StandardToken	0
1646	BurnableToken	0
1646	MintableToken	0
1646	CappedToken	0
1646	DncToken	0
1647	TheGlobalBusinessChain	0
1648	NOIATOKEN	0
1650	TokenERC20	0
1652	Token	0
1652	RegularToken	0
1652	UnboundedRegularToken	0
1652	HCPTToken	0
1653	owned	0
1653	ERC20	0
1653	Tank	0
1655	Ownable	0
1655	TokenERC20	0
1655	JTCToken	0
1656	ERC20Basic	0
1656	ERC20	0
1656	BasicToken	0
1656	StandardToken	0
1656	HIGToken	0
1657	ERC20Basic	0
1657	BasicToken	0
1657	ERC20	0
1657	StandardToken	0
1657	BurnableToken	0
1657	Ownable	0
1657	MintableToken	0
1657	BTX	0
1659	Owned	0
1659	ERC20Interface	0
1659	ApproveAndCallFallBack	0
1659	FunWorldCoinToken	0
1660	Owned	0
1660	ERC20Interface	0
1660	ApproveAndCallFallBack	0
1660	MJOYToken	0
1662	ERC20Basic	0
1662	ERC20	0
1662	BasicToken	0
1662	StandardToken	0
1662	Ownable	0
1662	Pausable	0
1662	PausableToken	0
1662	PUCOINToken	0
1666	Ownable	0
1666	ERC20Basic	0
1666	ERC20	0
1666	BasicToken	0
[truncated: 516 more rows]

## Sheet: ether strict equality
file	contract	ground truth
2	Ownable	0
2	ERC20Basic	0
2	ERC20	0
2	BasicToken	0
2	StandardToken	0
2	Pausable	0
2	BlackList	0
2	UpgradedStandardToken	0
2	USDCToken	0
4	BaseContract	0
4	ERC20Contract	0
4	Freedom	0
13	AltcoinToken	0
13	ERC20Basic	0
13	ERC20	0
13	EcomethToken	0
23	Ownable	0
23	Pausable	0
23	ERC20Basic	0
23	ERC20	0
23	BasicToken	0
23	BurnableToken	0
23	StandardToken	0
23	Cloudbric	0
23	CloudbricSale	0
26	ForeignToken	0
26	ERC20Basic	0
26	ERC20	0
26	QRTok	0
27	owned	0
27	TokenERC20	0
27	ROSCtoken	1
28	owned	0
28	TokenSBT	0
28	MyShareToken	1
31	Crowdsale	0
32	owned	0
32	TokenERC20	0
32	ROSCtoken	1
36	ERC223Interface	0
36	ERC223ReceivingContract	0
36	Ownable	0
36	AirDropForERC223	0
37	ForeignToken	0
37	ERC20Basic	0
37	ERC20	0
37	LUMA	0
43	Presale	1
48	ForeignToken	0
48	ERC20Basic	0
48	ERC20	0
48	OoredooChain	0
51	ERC20Basic	0
51	Ownable	0
51	SafeMath	0
51	ERC20	0
51	StandardToken	0
51	UpgradeAgent	0
51	UpgradeableToken	0
51	ReleasableToken	0
51	MintableTokenExt	0
51	CrowdsaleTokenExt	0
55	ForeignToken	0
55	ERC20Basic	0
55	ERC20	0
55	UnlimitedChain	0
62	VerifyToken	0
62	ApproveAndCallFallBack	0
62	AutomatedExchange	0
73	AltcoinToken	0
73	ERC20Basic	0
73	ERC20	0
73	Instantium	0
80	AltcoinToken	0
80	ERC20Basic	0
80	ERC20	0
80	Test11	0
81	Ownable	0
81	ERC20Basic	0
81	ERC20	0
81	BasicToken	0
81	StandardToken	0
81	MintableToken	0
81	BrickToken	0
81	BrickCrowdsale	0
82	AltcoinToken	0
82	ERC20Basic	0
82	ERC20	0
82	XoloChain	0
83	ForeignToken	0
83	ERC20Basic	0
83	ERC20	0
83	URANUS	0
85	Ownable	0
85	ERC20Basic	0
85	ERC20	0
85	BasicToken	0
85	StandardToken	0
85	MintableToken	0
85	BrickToken	0
85	BrickCrowdsale	0
89	PlayerBook	0
94	ERC223ReceivingContract	0
94	ERC223Interface	0
94	Ownable	0
94	HasNoEther	0
94	Claimable	0
94	Pausable	0
94	ERC20Basic	0
94	ERC20	0
94	CanReclaimToken	0
94	HasNoTokens	0
94	BasicToken	0
94	StandardToken	0
94	PausableToken	0
94	MintableToken	0
94	CappedToken	0
94	bioCryptToken	0
99	ERC20Sale	0
105	AltcoinToken	0
105	ERC20Basic	0
105	ERC20	0
105	RYZToken	0
109	AdvertisementStorage	0
109	AdvertisementFinance	0
109	ERC20Interface	0
109	AppCoins	0
109	Advertisement	0
110	AdvertisementStorage	0
110	AdvertisementFinance	0
110	ERC20Interface	0
110	AppCoins	0
110	Advertisement	0
111	AdvertisementStorage	0
111	AdvertisementFinance	0
111	ERC20Interface	0
111	AppCoins	0
111	Advertisement	0
116	ERC20Basic	0
116	ERC20	0
116	BasicToken	0
116	BurnableToken	0
116	StandardToken	0
116	NRXtoken	0
116	Ownable	0
116	ProjectFundAddress	0
116	TeamAddress	0
116	PartnersAddress	0
116	AdvisorsAddress	0
116	BountyAddress	0
116	Crowdsale	0
138	AltcoinToken	0
138	ERC20Basic	0
138	ERC20	0
138	PensionCoin	0
142	P4WDToken	0
144	Ownable	0
144	Pausable	0
144	ERC20Basic	0
144	ERC20	0
144	BasicToken	0
144	BurnableToken	0
144	StandardToken	0
144	Pen	0
144	PenCrowdsale	0
145	Ownable	0
145	HasNoEther	0
145	Claimable	0
145	ERC20Basic	0
145	BasicToken	0
145	ERC20	0
145	StandardToken	0
145	MintableToken	0
145	CotiDime	0
146	ERC20Basic	0
146	ERC20	0
146	TokenTimelock	0
147	ERC20	0
147	StandardToken	0
147	token	0
150	God	0
150	ERC223Receiving	0
151	ERC20Basic	0
151	ERC20	0
151	TokenTimelock	0
151	Ownable	0
151	TokenVesting	0
151	InitialTokenDistribution	0
151	DetailedERC20	0
151	AbacasInitialTokenDistribution	0
151	Pausable	0
151	BasicToken	0
151	StandardToken	0
151	PausableToken	0
151	AbacasToken	0
151	AbacasTokenFactory	0
156	owned	0
156	TokenERC20	0
156	MyToken	1
170	CSC	0
175	SafeMath	0
175	Ownable	0
175	ERC20	0
175	Haltable	0
175	UpgradeAgent	0
175	MiBoodleToken	0
177	VerifyToken	0
177	ApproveAndCallFallBack	0
177	AutomatedExchange	0
182	Ownable	0
182	ERC20Basic	0
182	ERC20	0
182	BasicToken	0
182	StandardToken	0
182	Pausable	0
182	BlackList	0
182	UpgradedStandardToken	0
182	ThanhnvToken	0
186	owned	0
186	TokenERC20	0
186	MyAdvancedToken	1
196	PlayerBook	0
198	token	0
198	Ownable	0
198	LockToken	0
199	TeamJust	0
200	PlayerBook	0
205	owned	0
205	TokenERC20	0
205	ROSCcoin	1
207	token	0
207	admined	0
207	ICO	0
227	PlayerBook	0
240	Ownable	0
240	ERC20Basic	0
240	ERC20	0
240	BasicToken	0
240	StandardToken	0
240	ETC	0
241	ForeignToken	0
241	ERC20Basic	0
241	ERC20	0
241	BEN	0
244	ForeignToken	0
244	ERC20Basic	0
244	ERC20	0
244	BitCashPlatform	0
245	QuizQuest	0
249	Ownable	0
249	Token	0
249	Crowdsale	0
267	Ownable	0
267	Pausable	0
267	ERC20Basic	0
267	ERC20	0
267	BasicToken	0
267	StandardToken	0
267	PausableToken	0
267	FrozenableToken	0
267	TokenDestructible	0
267	WuKongChain	0
290	owned	0
290	TokenERC20	0
290	ROSCtoken	1
310	ERC20Basic	0
310	Ownable	0
310	SafeMath	0
310	ERC20	0
310	StandardToken	0
310	UpgradeAgent	0
310	UpgradeableToken	0
310	ReleasableToken	0
310	MintableTokenExt	0
310	CrowdsaleTokenExt	0
312	ForeignToken	0
312	ERC20Basic	0
312	ERC20	0
312	TaxicToken	0
316	Ownable	0
316	ERC20	0
316	FlogmallAirdropper	0
323	Token	0
323	InitialDistribution	0
324	ForeignToken	0
324	ERC20Basic	0
324	ERC20	0
324	OCTACryptoToken	0
325	ForeignToken	0
325	ERC20Basic	0
325	ERC20	0
325	OCTACrypto	0
326	Ownable	0
326	HasNoEther	0
326	ERC20Basic	0
326	BasicToken	0
326	ERC20	0
326	StandardToken	0
326	TrustSetterToken	0
328	KnowQuizEth	0
332	owned	0
332	TokenERC20	0
332	ROSCtoken	1
334	ERC20Basic	0
334	BasicToken	0
334	ERC20	0
334	StandardToken	0
334	Ownable	0
334	HasNoEther	0
334	CanReclaimToken	0
334	HasNoTokens	0
334	HasNoContracts	0
334	NoOwner	0
334	BurnableToken	0
334	CustomWhitelist	0
334	CustomPausable	0
334	VibeoToken	0
343	ForeignToken	0
343	ERC20Basic	0
343	ERC20	0
343	SACO	0
344	ForeignToken	0
344	ERC20Basic	0
344	ERC20	0
344	CyberClassicToken	0
356	mySender	0
367	ForeignToken	0
367	ERC20Basic	0
367	ERC20	0
367	Cryptbond	0
369	Divies	0
371	PlayerBook	0
374	Owned	0
374	SafeMath	0
374	Token	0
375	Owned	0
375	SafeMath	0
375	Token	0
377	owned	0
377	TokenERC20	0
377	ROSCtoken	1
378	Presale	1
388	Ownable	0
388	WTAGameBook	1
391	VerifyToken	0
391	ApproveAndCallFallBack	0
391	AutomatedExchange	0
392	AltcoinToken	0
392	ERC20Basic	0
392	ERC20	0
392	Ethlimited	0
398	Jeopardy	0
407	Ownable	0
407	ERC20Basic	0
407	ERC20	0
407	Multisend	0
409	Ownable	0
409	WTAGameBook	1
412	Presale	1
414	Ownable	0
414	ERC20Basic	0
414	ERC20	0
414	Multisend	0
416	PlayerBook	0
417	Ownable	0
417	WTAGameBook	1
418	Ownable	0
418	ERC20Basic	0
418	ERC20	0
418	Multisend	0
421	PeoplesPyramid	0
426	Ownable	0
426	WTAGameBook	1
429	AltcoinToken	0
429	ERC20Basic	0
429	ERC20	0
429	Hotto	0
432	PlayerBook	0
455	Ownable	0
455	HasNoEther	0
455	ERC20Basic	0
455	BasicToken	0
455	ERC20	0
455	StandardToken	0
455	BurnableToken	0
455	ECOToken	0
459	Ownable	0
459	ERC20BasicInterface	0
459	AirDrop	0
471	ERC20Basic	0
471	Ownable	0
471	SafeMath	0
471	ERC20	0
471	StandardToken	0
471	UpgradeAgent	0
471	UpgradeableToken	0
471	ReleasableToken	0
471	MintableTokenExt	0
471	CrowdsaleTokenExt	0
474	Ownable	0
474	Pausable	0
474	StandardToken	0
474	Firetoken	0
477	owned	0
477	TokenERC20	0
477	ROSCtoken	1
479	F3Devents	0
479	modularShort	0
479	PlayerBook	0
484	ForeignToken	0
484	ERC20Basic	0
484	ERC20	0
484	XEN	0
486	Crowdsale	0
488	ForeignToken	0
488	ERC20Basic	0
488	ERC20	0
488	XEN	0
491	AltcoinToken	0
491	ERC20Basic	0
491	ERC20	0
491	Penchant	0
492	RiddleMeThis	0
499	AltcoinToken	0
499	ERC20Basic	0
499	ERC20	0
499	LYNDO	0
501	PlayerBook	0
505	AltcoinToken	0
505	ERC20Basic	0
505	ERC20	0
505	Test5	0
506	AltcoinToken	0
506	ERC20Basic	0
506	ERC20	0
506	Test6	0
513	PlayerBook	0
515	PlayerBook	0
531	Ownable	0
531	VTEXP	0
534	Owned	0
534	MinimalTokenInterface	0
534	TokenPriveProviderInterface	0
534	SNcoin_CountrySale	0
536	Owned	0
536	MinimalTokenInterface	0
536	SNcoin_CountrySale	0
539	Owned	0
539	MinimalTokenInterface	0
539	SNcoin_CountrySale	0
545	ERC20Basic	0
545	ERC20	0
545	Ownable	0
545	TokenVesting	0
549	Owned	0
549	MinimalTokenInterface	0
549	SNcoin_CountrySale	0
550	BaseToken	0
550	AirdropToken	0
550	ICOToken	0
550	EtherChain	0
551	ERC20	0
551	FlexionCoin	0
565	BaseToken	0
565	AirdropToken	0
565	ICOToken	0
565	BioChainCoin	0
567	BaseToken	0
567	AirdropToken	0
567	ICOToken	0
567	EtherChain	0
570	Simple_SHA3_Test	0
576	owned	0
576	TokenERC20	0
576	ROSCtoken	1
586	Token	0
586	StandardToken	0
586	Obredis	0
588	CompanyFundsWallet	0
597	AltcoinToken	0
597	ERC20Basic	0
597	ERC20	0
597	Test3	0
599	AltcoinToken	0
599	ERC20Basic	0
599	ERC20	0
599	Test2	0
601	Ownable	0
601	ERC20Basic	0
601	ERC20	0
601	BasicToken	0
601	StandardToken	0
601	StandardCrowdsale	0
601	CappedCrowdsale	0
601	WhitelistedCrowdsale	0
601	ApolloCoinToken	0
601	ApolloCoinTokenSale	0
604	owned	0
604	TokenERC20	0
604	ROSCtoken	1
607	Ownable	0
607	ERC20Basic	0
607	BasicToken	0
607	ERC20	0
607	StandardToken	0
607	DubaiGreenBlockChain	0
608	ERC20	0
608	Owned	0
608	CoinLoanCS	1
611	Riddle	0
612	AltcoinToken	0
612	ERC20Basic	0
612	ERC20	0
612	Duranium	0
614	Ownable	0
614	ERC20	0
614	ERC223ReceivingContract	0
614	ERC223	0
614	Chloe	0
618	StrongHandsManager	0
618	StrongHand	0
620	StrongHandsManager	0
620	StrongHand	0
623	owned	0
623	TokenERC20	0
623	ROSCtoken	1
624	StrongHandsManager	0
624	StrongHand	0
629	PlayerBook	0
630	StrongHandsManager	0
630	StrongHand	0
637	ERC20Basic	0
637	ERC20	0
637	Ownable	0
637	KCCTOKEN	0
640	owned	0
640	TokenERC20	0
640	ROSCtoken	1
641	Ownable	0
641	ERC20Basic	0
641	BasicToken	0
641	ERC20	0
641	StandardToken	0
641	WorldToken	0
656	ERC20Basic	0
656	BasicToken	0
656	BurnableToken	0
656	ERC20	0
656	StandardToken	0
656	StandardBurnableToken	0
656	Ownable	0
656	Ambix	0
663	owned	0
663	TokenERC20	0
663	ROSCtoken	1
685	token	0
685	Ownable	0
685	LockToken	0
689	token	0
689	Ownable	0
689	LockToken	0
690	ForeignToken	0
690	ERC20Basic	0
690	ERC20	0
690	BITDINERO	0
698	ERC20Basic	0
698	Ownable	0
698	SafeMath	0
698	ERC20	0
698	StandardToken	0
698	UpgradeAgent	0
698	UpgradeableToken	0
698	ReleasableToken	0
698	MintableTokenExt	0
698	CrowdsaleTokenExt	0
703	owned	0
703	TokenERC20	0
703	ROSCtoken	1
709	Ownable	0
709	ERC20Basic	0
709	BasicToken	0
709	ERC20	0
709	StandardToken	0
709	BithelloToken	0
714	Ownable	0
714	Uselesslightbulb	0
718	Whales	0
720	AltcoinToken	0
720	ERC20Basic	0
720	ERC20	0
720	nDEX	0
721	StrongHandsManager	0
721	StrongHand	0
724	StrongHandsManager	0
724	StrongHand	0
726	StrongHandsManager	0
726	StrongHand	0
733	DogeEthBountySplit2	0
734	ForeignToken	0
734	ERC20Basic	0
734	ERC20	0
734	KONSTANTOR	0
743	owned	0
743	TokenERC20	0
743	ROSCtoken	1
747	PlayerBook	0
754	Ownable	0
754	ERC20Basic	0
754	ERC20	0
754	BookingPoC	0
755	ChessLotto	0
756	ERC20Basic	0
756	BasicToken	0
756	BurnableToken	0
756	ERC20	0
756	StandardToken	0
756	StandardBurnableToken	0
756	Ownable	0
756	Ambix	0
767	ERC20Basic	0
767	ERC20	0
767	BasicToken	0
767	StandardToken	0
767	AdminManager	0
767	PausableToken	0
767	LockableToken	0
767	LeekUprising	0
775	ChessLottery	0
777	owned	0
777	TokenERC20	0
777	ROSCtoken	1
780	owned	0
780	TokenERC20	0
780	ROSCtoken	1
784	owned	0
784	TokenERC20	0
784	ROSCtoken	1
786	PlayerBook	0
787	owned	0
787	TokenERC20	0
787	ROSCtoken	1
789	ForeignToken	0
789	ERC20Basic	0
789	ERC20	0
789	GenkiProjectToken	0
796	lucky9io	0
798	CompanyFundsWallet	0
805	OperationalControl	0
805	MLBNFT	0
805	ERC721Receiver	0
805	ERC721Holder	0
805	SaleBase	0
805	SaleManager	0
806	owned	0
806	TokenERC20	0
806	ROSCtoken	1
809	OraclizeI	0
809	OraclizeAddrResolverI	0
809	usingOraclize	0
809	ChelseavsArsenal	0
821	KOD	0
822	OraclizeI	0
822	OraclizeAddrResolverI	0
822	usingOraclize	0
822	ETHcomeback820	0
825	KOD	0
826	OraclizeI	0
826	OraclizeAddrResolverI	0
826	usingOraclize	0
826	ETHcomeback820	0
831	ERC20Token	0
831	TokenSafe	0
831	StandardToken	0
831	MintableToken	0
831	BurnableToken	0
831	HasOwner	0
831	PausableToken	0
831	AbstractFundraiser	0
831	BasicFundraiser	0
831	StandardMintableToken	0
831	MintableTokenFundraiser	0
831	IndividualCapsFundraiser	0
831	GasPriceLimitFundraiser	0
831	CappedFundraiser	0
831	FinalizableFundraiser	0
831	RefundSafe	0
831	RefundableFundraiser	0
831	HOWToken	0
831	HOWTokenSafe	0
831	HOWTokenFundraiser	0
838	Controller	0
838	MyCryptoChampCore	0
839	Controller	0
839	MyCryptoChampCore	0
840	Ownable	0
840	Crowdsale	0
840	ERC20Basic	0
840	ERC20	0
852	ERC20Basic	0
852	ERC20	0
852	BasicToken	0
852	StandardToken	0
852	Ownable	0
852	MintableToken	0
852	Pausable	0
852	PausableToken	0
852	MinterStorePool	0
852	MinterStorePoolCrowdsale	1
853	ERC20Basic	0
853	ERC20	0
853	BasicToken	0
853	StandardToken	0
853	Ownable	0
853	MintableToken	0
853	Pausable	0
853	PausableToken	0
853	MinterStorePool	0
853	MinterStorePoolCrowdsale	1
858	Owned	0
858	MDGame	0
859	CoinIpr	0
867	ForeignToken	0
867	ERC20Basic	0
867	ERC20	0
867	XiiPay	0
868	ERC20Basic	0
868	ERC20	0
868	BasicToken	0
868	StandardToken	0
868	Ownable	0
868	MintableToken	0
868	Pausable	0
868	PausableToken	0
868	MinterStorePool	0
868	MinterStorePoolCrowdsale	1
872	ForeignToken	0
872	ERC20Basic	0
872	ERC20	0
872	YiiPay	0
877	PlayerBook	0
878	AltcoinToken	0
878	ERC20Basic	0
878	ERC20	0
878	MetaFoxToken	0
879	Owned	0
879	MinimalTokenInterface	0
879	TokenPriveProviderInterface	0
879	SNcoin_AgentsSale	0
892	EternalStorage	0
892	UpgradeabilityOwnerStorage	0
892	UpgradeabilityStorage	0
892	OwnedUpgradeabilityStorage	0
892	Ownable	0
892	Claimable	0
892	ERC20Basic	0
892	ERC20	0
892	UpgradebleStormSender	0
896	ERC20Basic	0
896	ERC20	0
896	BasicToken	0
896	StandardToken	0
896	Ownable	0
896	MintableToken	0
896	Pausable	0
896	PausableToken	0
896	MinterStorePool	0
896	MinterStorePoolCrowdsale	1
897	ERC20Basic	0
897	ERC20	0
897	BasicToken	0
897	StandardToken	0
897	Ownable	0
897	MintableToken	0
897	Pausable	0
897	PausableToken	0
897	MinterStorePool	0
897	MinterStorePoolCrowdsale	1
933	PlayerBook	0
935	ERC20Basic	0
935	ERC20	0
935	Ownable	0
935	Pausable	0
935	PTG_Crowdsale	0
941	ForeignToken	0
941	ERC20Basic	0
941	ERC20	0
941	XEN	0
953	ERC20Basic	0
953	ERC20	0
953	BasicToken	0
953	StandardToken	0
953	Ownable	0
953	MintableToken	0
953	Pausable	0
953	PausableToken	0
953	MinterStorePool	0
953	MinterStorePoolCrowdsale	1
956	EternalStorage	0
956	UpgradeabilityOwnerStorage	0
956	UpgradeabilityStorage	0
956	OwnedUpgradeabilityStorage	0
956	Ownable	0
956	Claimable	0
956	ERC20Basic	0
956	ERC20	0
956	BulkAirdrop	0
960	MultiFundsWallet	0
964	Lottery	0
965	Ownable	0
965	ERC20Basic	0
965	ERC20	0
965	BasicToken	0
965	StandardToken	0
965	MintableToken	0
965	BVA	0
965	Crowdsale	0
972	ForeignToken	0
972	ERC20Basic	0
972	ERC20	0
972	NetareumToken	0
974	ForeignToken	0
974	ERC20Basic	0
974	ERC20	0
974	FUTURAX	0
979	MultiEtherSender	0
982	Ownable	0
982	ERC20Basic	0
982	BasicToken	0
982	BurnableToken	0
982	ERC20	0
982	StandardToken	0
982	OMTM	0
984	ERC721Basic	0
984	ERC721Enumerable	0
984	ERC721Metadata	0
984	ERC721	0
984	ERC721Receiver	0
984	SupportsInterfaceWithLookup	0
984	ERC721BasicToken	0
984	ERC721Token	0
984	Deed	0
984	Registrar	0
984	ENSNFT	0
985	ERC721Basic	0
985	ERC721Enumerable	0
985	ERC721Metadata	0
985	ERC721	0
985	ERC721Receiver	0
985	ERC721BasicToken	0
985	ERC721Token	0
985	Deed	0
985	Registrar	0
985	ENSNFT	0
989	ERC20Basic	0
989	ERC20	0
989	BasicToken	0
989	StandardToken	0
989	Ownable	0
989	MintableToken	0
989	Pausable	0
989	PausableToken	0
989	MinterStorePool	0
989	MinterStorePoolCrowdsale	1
996	ERC20Interface	0
996	Owned	0
996	EFINITY	0
1000	ForeignToken	0
1000	ERC20Basic	0
1000	ERC20	0
1000	BEAXY	0
1003	PlayerBook	0
1006	SafeMath	0
1006	ERC20Interface	0
1006	ApproveAndCallFallBack	0
1006	Administration	0
1006	AnnoMedal	0
1006	AnnoToken	0
1006	Anno	0
1020	ERC721Basic	0
1020	ERC721Enumerable	0
1020	ERC721Metadata	0
1020	ERC721	0
1020	ERC721Receiver	0
1020	ERC721BasicToken	0
1020	ERC721Token	0
1020	Deed	0
1020	Registrar	0
1020	ENSNFT	0
1023	ZethrInterface	0
1023	ERC223Receiving	0
1023	ZlotsJackpotHoldingContract	0
1032	BaseToken	0
1032	AirdropToken	0
1032	ICOToken	0
1032	Woyager	0
1033	BaseToken	0
1033	AirdropToken	0
1033	ICOToken	0
1033	Woyager	0
1035	ForeignToken	0
1035	ERC20Basic	0
1035	ERC20	0
1035	Volkscoin	0
1036	SafeMath	0
1036	ERC20Interface	0
1036	ApproveAndCallFallBack	0
1036	Administration	0
1036	AnnoMedal	0
1036	AnnoToken	0
1036	Anno	0
1037	AltcoinToken	0
1037	ERC20Basic	0
1037	ERC20	0
1037	Medallion	0
1045	ERC20Basic	0
1045	Ownable	0
1045	SafeMath	0
1045	ERC20	0
1045	StandardToken	0
1045	UpgradeAgent	0
1045	UpgradeableToken	0
1045	ReleasableToken	0
1045	MintableTokenExt	0
1045	CrowdsaleTokenExt	0
1048	owned	0
1048	TokenERC20	0
1048	MyAdvancedToken	0
1049	EternalStorage	0
1049	UpgradeabilityOwnerStorage	0
1049	UpgradeabilityStorage	0
1049	OwnedUpgradeabilityStorage	0
1049	Ownable	0
1049	Claimable	0
1049	ERC20Basic	0
1049	ERC20	0
1049	UpgradebleStormSender	0
1063	Ownable	0
1063	ERC20Basic	0
1063	BasicToken	0
1063	ERC20	0
1063	StandardToken	0
1063	FUS	0
1070	ZethrInterface	0
1070	ERC223Receiving	0
1070	ZlotsJackpotHoldingContract	0
1071	token	0
1071	Ownable	0
1071	LockToken	0
1072	token	0
1072	Ownable	0
1072	LockToken	0
1075	AltcoinToken	0
1075	ERC20Basic	0
1075	ERC20	0
1075	ShopDexToken2	0
1102	ForeignToken	0
1102	ERC20Basic	0
1102	ERC20	0
1102	VoipToken	0
1103	ForeignToken	0
1103	ERC20Basic	0
1103	ERC20	0
1103	WEBPOUND	0
1109	ERC20Basic	0
1109	Ownable	0
1109	SafeMath	0
1109	ERC20	0
1109	StandardToken	0
1109	UpgradeAgent	0
1109	UpgradeableToken	0
1109	ReleasableToken	0
1109	MintableTokenExt	0
1109	CrowdsaleTokenExt	0
1112	ForeignToken	0
1112	ERC20Basic	0
1112	ERC20	0
1112	BitcoinSapphire	0
1114	AltcoinToken	0
1114	ERC20Basic	0
1114	ERC20	0
1114	AtomUX	0
1118	AltcoinToken	0
1118	ERC20Basic	0
1118	ERC20	0
1118	HitexToken	0
1119	ERC20Interface	0
1119	Elyxr	0
1119	AcceptsElyxr	0
1119	ElyxrShrimpFarmer	0
1121	ERC20Basic	0
1121	ERC20	0
1121	Ownable	0
1121	AT	0
1122	OwnedEvents	0
1122	Owned	0
1122	SecuredWithRoles	0
1122	RolesEvents	0
1122	Roles	0
1122	ERC20Events	0
1122	ERC20	0
1122	TokenData	0
1122	TokenLogicEvents	0
1122	TokenLogic	0
1122	TokenEvents	0
1122	Token	0
1122	SweetTokenLogic	0
1132	PlayerBook	0
1136	Ownable	0
1136	ERC20Basic	0
1136	ERC20	0
1136	BasicToken	0
1136	StandardToken	0
1136	MintableToken	0
1136	BVA	0
1136	Crowdsale	0
1148	VotePumpCoin0xToken	0
1148	ERC20Basic	0
1148	ERC20	0
1148	VotePumpCoin0x	0
1151	ZethrProxy	0
1151	ZethrInterface	0
1152	Fortis	0
1152	ZethrDividendCards	0
1152	ZethrBankroll	0
1152	ERC223Receiving	0
1166	Owned	0
1166	ReleasingScheduleLinearContract	0
1166	TgeOtherReleasingScheduleContract	0
1166	TgeTeamReleasingScheduleContract	0
1166	TokenVestingContract	0
1166	VestingMasterContract	0
1168	Owned	0
1168	ReleasingScheduleLinearContract	0
1168	TgeOtherReleasingScheduleContract	0
1168	TgeTeamReleasingScheduleContract	0
1168	TokenVestingContract	0
1168	VestingMasterContract	0
1169	ForeignToken	0
1169	ERC20Basic	0
1169	ERC20	0
1169	Meiji	0
1178	Owned	0
1178	ReleasingScheduleLinearContract	0
1178	TgeOtherReleasingScheduleContract	0
1178	TgeTeamReleasingScheduleContract	0
1178	TokenVestingContract	0
1178	VestingMasterContract	0
1189	Ownable	0
1189	ERC20Basic	0
1189	BasicToken	0
1189	ERC20	0
1189	StandardToken	0
1189	WolframExchangeTimes	0
1194	Owned	0
1194	ReleasingScheduleLinearContract	0
1194	TgeOtherReleasingScheduleContract	0
1194	TgeTeamReleasingScheduleContract	0
1194	TokenVestingContract	0
1194	VestingMasterContract	0
1199	Ownable	0
1199	ERC20Basic	0
1199	BasicToken	0
1199	ERC20	0
1199	StandardToken	0
1199	Ethereumwhocoin	0
1202	ERC20Basic	0
1202	ERC20	0
1202	Ownable	0
1202	TokenVesting	0
1202	PeriodicTokenVesting	0
1202	LinaAllocation	0
1204	Owned	0
1204	ReleasingScheduleLinearContract	0
1204	TgeOtherReleasingScheduleContract	0
1204	TgeTeamReleasingScheduleContract	0
1204	TokenVestingContract	0
1204	VestingMasterContract	0
1210	token	0
1210	Ownable	0
1210	LockToken	0
1211	FoMo3Dlong	0
1213	Owned	0
1213	ReleasingScheduleLinearContract	0
1213	TgeOtherReleasingScheduleContract	0
1213	TgeTeamReleasingScheduleContract	0
1213	TokenVestingContract	0
1213	VestingMasterContract	0
1235	ERC20Basic	0
1235	ERC20	0
1235	BasicToken	0
1235	StandardToken	0
1235	Easy	0
1237	Owned	0
1237	ReleasingScheduleLinearContract	0
1237	TgeOtherReleasingScheduleContract	0
1237	TgeTeamReleasingScheduleContract	0
1237	TokenVestingContract	0
1237	VestingMasterContract	0
1240	ERC20	0
1240	ERC223Basic	0
1240	ERC223ReceivingContract	0
1240	ERC223Token	0
1240	StandardToken	0
1240	TaurusPay	0
1242	ERC20Token	0
1242	StandardToken	0
1242	POHToken	0
1243	Ownable	0
1243	ERC20Basic	0
1243	ERC20	0
1243	ReturnVestingRegistry	0
1243	TerraformReserve	0
1243	TokenVesting	0
1244	OraclizeI	0
1244	OraclizeAddrResolverI	0
1244	usingOraclize	0
1244	ArsenalvsManCity	0
1266	ERC20Basic	0
1266	Ownable	0
1266	SafeMath	0
1266	ERC20	0
1266	StandardToken	0
1266	UpgradeAgent	0
1266	UpgradeableToken	0
1266	ReleasableToken	0
1266	MintableTokenExt	0
1266	CrowdsaleTokenExt	0
1272	ERC223ReceivingContract	0
1272	ERC20Interface	0
1272	StandardToken	0
1272	BurnableToken	0
1272	Ownable	0
1272	ERC223Interface	0
1272	Standard223Token	0
1272	ICOToken	0
1272	ICO	0
1273	ERC223ReceivingContract	0
1273	ERC20Interface	0
1273	StandardToken	0
1273	BurnableToken	0
1273	Ownable	0
1273	ERC223Interface	0
1273	Standard223Token	0
1273	ICOToken	0
1273	PreICO	0
1278	Ownable	0
1278	tokenInterface	0
1278	Refund	0
1279	PlayerBook	1
1281	PlayerBook	1
1285	WinnerEvents	0
1285	Winner	0
1286	FoMo3Dlong	0
1295	PlayerBook	1
1299	PlayerBook	0
1311	ERC20Basic	0
1311	Ownable	0
1311	SafeMath	0
1311	ERC20	0
1311	StandardToken	0
1311	UpgradeAgent	0
1311	UpgradeableToken	0
1311	ReleasableToken	0
1311	MintableTokenExt	0
1311	CrowdsaleTokenExt	0
1312	ERC20Basic	0
1312	Ownable	0
1312	SafeMath	0
1312	ERC20	0
1312	StandardToken	0
1312	UpgradeAgent	0
1312	UpgradeableToken	0
1312	ReleasableToken	0
1312	MintableTokenExt	0
1312	CrowdsaleTokenExt	0
1339	GenderGuess	0
1340	ERC20Basic	0
1340	ERC20	0
1340	BasicToken	0
1340	StandardToken	0
1340	KYROInv	0
1346	PlayerBook	1
1348	Ownable	0
1348	tokenInterface	0
1348	Timelock	0
1349	DrupeCoin	0
1349	DrupeICORef	0
1349	DrupeICO	0
1354	ERC20Basic	0
1354	BasicToken	0
1354	ERC20	0
1354	StandardToken	0
1354	Ownable	0
1354	Whitelist	0
1354	TimelockedToken	0
1354	HasNoEther	0
1354	XenBounty	0
1355	AltcoinToken	0
1355	ERC20Basic	0
1355	ERC20	0
1355	KYRO	0
1360	PlayerBook	1
1363	Ownable	0
1363	TaylorToken	0
1363	TokenVesting	0
1365	Ownable	0
1365	Restricted	0
1365	SafeDestructible	1
1365	Pausable	0
1365	Contactable	0
1365	MerchantWallet	1
1370	ERC20Basic	0
1370	ERC20	0
1370	Ownable	0
1370	EDN	0
1372	Utils	0
1372	Utils2	0
1372	PermissionGroups	0
1372	Withdrawable	0
1372	OtcInterface	0
1372	TokenInterface	0
1372	KyberOasisReserve	0
1379	ForeignToken	0
1379	ERC20Basic	0
1379	ERC20	0
1379	Chromium	0
1382	ERC20Basic	0
1382	ERC223ReceivingContract	0
1382	Ownable	0
1382	Pausable	0
1382	ERC20	0
1382	Bounty0xEscrow	1
1384	INotInitedOwnable	0
1384	IOwnableUpgradeableImplementation	0
1384	IHookOperator	0
1384	IUserContract	0
1384	IUserManager	0
1384	Crowdsale	0
1384	CappedCrowdsale	0
1384	Ownable	0
1384	RefundVault	0
1384	WhitelistedCrowdsale	0
1384	FinalizableCrowdsale	0
1384	RefundableCrowdsale	0
1384	ICOCrowdsale	0
1384	ICOCappedRefundableCrowdsale	0
1384	Pausable	0
1384	ExchangeOracle	0
1384	ERC20Basic	0
1384	BasicToken	0
1384	BurnableToken	0
1384	ERC20	0
1384	StandardToken	0
1384	MintableToken	0
1384	PausableToken	0
1384	ICOToken	0
1384	ICOTokenExtended	0
1388	ERC20Basic	0
1388	Ownable	0
1388	StandardToken	0
1388	BurnableToken	0
1388	MintableToken	0
1388	Controlled	0
1388	PausableToken	0
1388	Fitcoin	0
1394	PlayerBook	1
1398	ERC20	0
1398	ERC223Basic	0
1398	ERC223ReceivingContract	0
1398	ERC223Token	0
1398	StandardToken	0
1398	TaurusPay	0
1400	Utils	0
1400	Utils2	0
1400	PermissionGroups	0
1400	Withdrawable	0
1400	OtcInterface	0
1400	TokenInterface	0
1400	KyberOasisReserve	0
1418	VotePumpCoin0xToken	0
1418	ERC20Basic	0
1418	ERC20	0
1418	VotePumpCoin0x	0
1421	VotePumpCoin0xToken	0
1421	ERC20Basic	0
1421	ERC20	0
1421	VotePumpCoin0x	0
1429	PlayerBook	1
1435	ForeignToken	0
1435	ERC20Basic	0
1435	ERC20	0
1435	Chromium	0
1439	ForeignToken	0
1439	ERC20Basic	0
1439	ERC20	0
1439	Chromium	0
1447	ForeignToken	0
1447	ERC20Basic	0
1447	ERC20	0
1447	Chromium	0
1453	ForeignToken	0
1453	ERC20Basic	0
1453	ERC20	0
1453	Chromium	0
1454	PlayerBook	0
1460	ForeignToken	0
1460	ERC20Basic	0
1460	ERC20	0
1460	Chromium	0
1465	ForeignToken	0
1465	ERC20Basic	0
1465	ERC20	0
1465	Chromium	0
1473	ERC20Basic	0
1473	Ownable	0
1473	SafeMath	0
1473	ERC20	0
1473	StandardToken	0
1473	UpgradeAgent	0
1473	UpgradeableToken	0
1473	ReleasableToken	0
1473	MintableTokenExt	0
1473	CrowdsaleTokenExt	0
1474	ERC20Basic	0
1474	Ownable	0
1474	SafeMath	0
1474	ERC20	0
1474	StandardToken	0
1474	UpgradeAgent	0
1474	UpgradeableToken	0
1474	ReleasableToken	0
1474	MintableTokenExt	0
1474	CrowdsaleTokenExt	0
1475	ERC20Basic	0
1475	Ownable	0
1475	SafeMath	0
1475	ERC20	0
1475	StandardToken	0
1475	UpgradeAgent	0
1475	UpgradeableToken	0
1475	ReleasableToken	0
1475	MintableTokenExt	0
1475	CrowdsaleTokenExt	0
1477	ERC20Basic	0
1477	Ownable	0
1477	SafeMath	0
1477	ERC20	0
1477	StandardToken	0
1477	UpgradeAgent	0
1477	UpgradeableToken	0
1477	ReleasableToken	0
1477	MintableTokenExt	0
1477	CrowdsaleTokenExt	0
1478	ERC20Basic	0
1478	Ownable	0
1478	SafeMath	0
1478	ERC20	0
1478	StandardToken	0
1478	UpgradeAgent	0
1478	UpgradeableToken	0
1478	ReleasableToken	0
1478	MintableTokenExt	0
1478	CrowdsaleTokenExt	0
1479	ERC20Basic	0
1479	Ownable	0
1479	SafeMath	0
1479	ERC20	0
1479	StandardToken	0
1479	UpgradeAgent	0
1479	UpgradeableToken	0
1479	ReleasableToken	0
1479	MintableTokenExt	0
1479	CrowdsaleTokenExt	0
1480	ERC20Basic	0
1480	Ownable	0
1480	SafeMath	0
1480	ERC20	0
1480	StandardToken	0
1480	UpgradeAgent	0
1480	UpgradeableToken	0
1480	ReleasableToken	0
1480	MintableTokenExt	0
1480	CrowdsaleTokenExt	0
1481	ERC20Basic	0
1481	Ownable	0
1481	SafeMath	0
1481	ERC20	0
1481	StandardToken	0
1481	UpgradeAgent	0
1481	UpgradeableToken	0
1481	ReleasableToken	0
1481	MintableTokenExt	0
1481	CrowdsaleTokenExt	0
1484	ERC20Basic	0
1484	Ownable	0
1484	SafeMath	0
1484	ERC20	0
1484	StandardToken	0
1484	UpgradeAgent	0
1484	UpgradeableToken	0
1484	ReleasableToken	0
1484	MintableTokenExt	0
1484	CrowdsaleTokenExt	0
1486	ERC20Basic	0
1486	Ownable	0
1486	SafeMath	0
1486	ERC20	0
1486	StandardToken	0
1486	UpgradeAgent	0
1486	UpgradeableToken	0
1486	ReleasableToken	0
1486	MintableTokenExt	0
1486	CrowdsaleTokenExt	0
1488	ERC20	0
1488	BatchTransfer	0
1489	ERC20Basic	0
1489	Ownable	0
1489	SafeMath	0
1489	ERC20	0
1489	StandardToken	0
1489	UpgradeAgent	0
1489	UpgradeableToken	0
1489	ReleasableToken	0
1489	MintableTokenExt	0
1489	CrowdsaleTokenExt	0
1490	ERC20Basic	0
1490	Ownable	0
1490	SafeMath	0
1490	ERC20	0
1490	StandardToken	0
1490	UpgradeAgent	0
1490	UpgradeableToken	0
1490	ReleasableToken	0
1490	MintableTokenExt	0
1490	CrowdsaleTokenExt	0
1492	ERC20Basic	0
1492	Ownable	0
1492	SafeMath	0
1492	ERC20	0
1492	StandardToken	0
1492	UpgradeAgent	0
1492	UpgradeableToken	0
1492	ReleasableToken	0
1492	MintableTokenExt	0
1492	CrowdsaleTokenExt	0
1494	ERC20Basic	0
1494	Ownable	0
1494	SafeMath	0
1494	ERC20	0
1494	StandardToken	0
1494	UpgradeAgent	0
1494	UpgradeableToken	0
1494	ReleasableToken	0
1494	MintableTokenExt	0
1494	CrowdsaleTokenExt	0
1496	qui_qz	0
1497	ERC20Basic	0
1497	Ownable	0
1497	SafeMath	0
1497	ERC20	0
1497	StandardToken	0
1497	UpgradeAgent	0
1497	UpgradeableToken	0
1497	ReleasableToken	0
1497	MintableTokenExt	0
1497	CrowdsaleTokenExt	0
1502	ERC20Basic	0
1502	Ownable	0
1502	SafeMath	0
1502	ERC20	0
1502	StandardToken	0
1502	UpgradeAgent	0
1502	UpgradeableToken	0
1502	ReleasableToken	0
1502	MintableTokenExt	0
1502	CrowdsaleTokenExt	0
1514	PlayerBook	0
1523	PlayerBook	0
1525	Ownable	0
1525	ERC20Basic	0
1525	ERC20	0
1525	HasNoEther	0
1525	CanReclaimToken	0
1525	HasNoTokens	0
1525	HasNoContracts	0
1525	NoOwner	0
1525	Pausable	0
1525	RBAC	0
1525	Whitelist	0
1525	MerkleDrops	0
1528	Ownable	0
1528	ERC20Basic	0
1528	ERC20	0
1528	HasNoEther	0
1528	CanReclaimToken	0
1528	HasNoTokens	0
1528	HasNoContracts	0
1528	NoOwner	0
1528	Pausable	0
1528	RBAC	0
1528	Whitelist	0
1528	MerkleDrops	0
1530	Ownable	0
1530	ERC20Basic	0
1530	BasicToken	0
1530	ERC20	0
1530	StandardToken	0
1530	TradeToken	0
1539	Ownable	0
1539	ERC20Basic	0
1539	BasicToken	0
1539	ERC20	0
1539	StandardToken	0
1539	TradeToken	0
1540	Token	0
1540	TokenLiquidityMarket	0
1541	Token	0
1541	TokenLiquidityMarket	0
1541	TokenLiquidityPlatform	0
1542	ForeignToken	0
1542	ERC20Basic	0
1542	ERC20	0
1542	Ecopay	0
1543	guess_tw	0
1547	Token	0
1547	TokenLiquidityMarket	0
1548	Token	0
1548	TokenLiquidityMarket	0
1548	TokenLiquidityPlatform	0
1551	Token	0
1551	TokenLiquidityMarket	0
1552	Token	0
1552	TokenLiquidityMarket	0
1552	TokenLiquidityPlatform	0
1553	Owned	0
1553	ERC20Interface	0
1553	Gateway	0
1557	Token	0
1557	TokenLiquidityMarket	0
1563	Token	0
1563	TokenLiquidityMarket	0
1563	TokenLiquidityPlatform	0
1568	ERC20Basic	0
1568	ReferTokenERC20Basic	0
1568	Ownable	0
1568	MintableToken	0
1568	PackageContract	0
1568	ColdWalletToken	0
1568	StatusContract	0
1568	ReferTreeContract	0
1568	ReferToken	0
1571	ERC20Basic	0
1571	Ownable	0
1571	SafeMath	0
1571	ERC20	0
1571	StandardToken	0
1571	UpgradeAgent	0
1571	UpgradeableToken	0
1571	ReleasableToken	0
1571	MintableTokenExt	0
1571	CrowdsaleTokenExt	0
1579	ERC20Basic	0
1579	BasicToken	0
1579	ERC20	0
1579	StandardToken	0
1579	Ownable	0
1579	MintableToken	0
1579	Pausable	0
1579	PausableToken	0
1579	TokenTimelock	0
1579	BurnableToken	0
1579	ArezzoGoldCoin	0
1582	IERC20Token	0
1582	Ownable	0
1582	BatchTokensTransfer	0
1588	Utils	0
1588	Utils2	0
1588	PermissionGroups	0
1588	Withdrawable	0
1588	OtcInterface	0
1588	TokenInterface	0
1588	KyberOasisReserve	0
1589	IERC20Token	0
1589	Ownable	0
1589	Utils	0
1589	WithdrawalConfigurations	0
1589	SmartWallet	0
1591	guess_wis	0
1592	IERC20Token	0
1592	Ownable	0
1592	Utils	0
1592	WithdrawalConfigurations	0
1592	SmartWallet	0
1593	ERC20Basic	0
1593	BasicToken	0
1593	ERC20	0
1593	StandardToken	0
1593	Ownable	0
1593	MintableToken	0
1593	Crowdsale	0
1593	CappedCrowdsale	0
1593	AllowanceCrowdsale	0
1593	MintedCrowdsale	0
1593	CanReclaimToken	0
1593	HasNoTokens	0
1593	HealthToken	0
1593	HealthTokenCrowdsale	0
1595	owned	0
1595	TokenERC20	0
1595	MyAdvancedToken	1
1603	owned	0
1603	TokenERC20	0
1603	MyAdvancedToken	1
1605	Ownable	0
1605	ERC20Basic	0
1605	BasicToken	0
1605	ERC20	0
1605	StandardToken	0
1605	MintableToken	0
1605	BuddyToken	0
1605	FundsLocker	0
1618	owned	0
1618	TokenERC20	0
1618	MyAdvancedToken	1
1628	ERC20Basic	0
1628	ERC20	0
1628	BasicToken	0
1628	BurnableToken	0
1628	StandardToken	0
1628	StandardBurnableToken	0
1628	WgdToken	0
1628	Ownable	0
1628	DaonomicCrowdsale	0
1628	Whitelist	0
1628	WhitelistDaonomicCrowdsale	0
1628	RefundableDaonomicCrowdsale	0
1628	WgdSale	0
1636	Ownable	0
1636	ERC20Basic	0
1636	BasicToken	0
1636	ERC20	0
1636	StandardToken	0
1636	CloudCredit	0
1637	MultiFundsWallet	0
1641	Ownable	0
1641	ERC20Basic	0
1641	ERC20	0
1641	TakeBack	0
1643	Ownable	0
1643	ERC20Basic	0
1643	BasicToken	0
1643	ERC20	0
1643	StandardToken	0
1643	CulturePhilosophyFaithChain	0
1645	Ownable	0
1645	ERC20Basic	0
1645	BasicToken	0
1645	ERC20	0
1645	StandardToken	0
1645	BirCoin	0
1649	DEDI_GI	0
1651	token	0
1651	Ownable	0
1651	LockToken	0
1654	TokenContract	0
1654	OwnerValidator	0
1654	Owned	0
1654	OwnerValidatorImpl	0
1654	OffChainManager	0
1654	OffChainManagerImpl	0
1654	TokenContractImpl	0
1654	MainContract	0
1658	ERC20Basic	0
1658	ForeignToken	0
1658	EEMTokenAbstract	0
1658	EEMCrowdsale	0
1628	ERC20Basic	0
1628	ERC20	0
1628	BasicToken	0
1628	BurnableToken	0
1628	StandardToken	0
1628	StandardBurnableToken	0
1628	WgdToken	0
1628	Ownable	0
1628	DaonomicCrowdsale	0
1628	Whitelist	0
1628	WhitelistDaonomicCrowdsale	0
1628	RefundableDaonomicCrowdsale	0
1628	WgdSale	0
1636	Ownable	0
1636	ERC20Basic	0
1636	BasicToken	0
1636	ERC20	0
1636	StandardToken	0
1636	CloudCredit	0
1637	MultiFundsWallet	0
1641	Ownable	0
1641	ERC20Basic	0
1641	ERC20	0
1641	TakeBack	0
1643	Ownable	0
1643	ERC20Basic	0
1643	BasicToken	0
1643	ERC20	0
1643	StandardToken	0
1643	CulturePhilosophyFaithChain	0
1645	Ownable	0
1645	ERC20Basic	0
1645	BasicToken	0
1645	ERC20	0
1645	StandardToken	0
1645	BirCoin	0
1649	DEDI_GI	0
1651	token	0
1651	Ownable	0
1651	LockToken	0
1654	TokenContract	0
1654	OwnerValidator	0
1654	Owned	0
1654	OwnerValidatorImpl	0
1654	OffChainManager	0
1654	OffChainManagerImpl	0
1654	TokenContractImpl	0
1654	MainContract	0
1658	ERC20Basic	0
1658	ForeignToken	0
1658	EEMTokenAbstract	0
1658	EEMCrowdsale	0
1628	ERC20Basic	0
1628	ERC20	0
1628	BasicToken	0
1628	BurnableToken	0
1628	StandardToken	0
1628	StandardBurnableToken	0
1628	WgdToken	0
1628	Ownable	0
1628	DaonomicCrowdsale	0
1628	Whitelist	0
1628	WhitelistDaonomicCrowdsale	0
1628	RefundableDaonomicCrowdsale	0
1628	WgdSale	0
1636	Ownable	0
1636	ERC20Basic	0
1636	BasicToken	0
1636	ERC20	0
1636	StandardToken	0
1636	CloudCredit	0
1637	MultiFundsWallet	0
1641	Ownable	0
1641	ERC20Basic	0
1641	ERC20	0
1641	TakeBack	0
1643	Ownable	0
1643	ERC20Basic	0
1643	BasicToken	0
1643	ERC20	0
1643	StandardToken	0
1643	CulturePhilosophyFaithChain	0
1645	Ownable	0
1645	ERC20Basic	0
1645	BasicToken	0
1645	ERC20	0
1645	StandardToken	0
1645	BirCoin	0
1649	DEDI_GI	0
1651	token	0
1651	Ownable	0
1651	LockToken	0
1654	TokenContract	0
1654	OwnerValidator	0
1654	Owned	0
1654	OwnerValidatorImpl	0
1654	OffChainManager	0
1654	OffChainManagerImpl	0
1654	TokenContractImpl	0
1654	MainContract	0
1658	ERC20Basic	0
1658	ForeignToken	0
1658	EEMTokenAbstract	0
1658	EEMCrowdsale	0
1628	ERC20Basic	0
1628	ERC20	0
1628	BasicToken	0
1628	BurnableToken	0
1628	StandardToken	0
1628	StandardBurnableToken	0
1628	WgdToken	0
1628	Ownable	0
1628	DaonomicCrowdsale	0
1628	Whitelist	0
1628	WhitelistDaonomicCrowdsale	0
1628	RefundableDaonomicCrowdsale	0
1628	WgdSale	0
1636	Ownable	0
1636	ERC20Basic	0
1636	BasicToken	0
1636	ERC20	0
1636	StandardToken	0
1636	CloudCredit	0
1637	MultiFundsWallet	0
1641	Ownable	0
1641	ERC20Basic	0
1641	ERC20	0
1641	TakeBack	0
1643	Ownable	0
1643	ERC20Basic	0
1643	BasicToken	0
1643	ERC20	0
1643	StandardToken	0
1643	CulturePhilosophyFaithChain	0
1645	Ownable	0
1645	ERC20Basic	0
1645	BasicToken	0
1645	ERC20	0
1645	StandardToken	0
1645	BirCoin	0
1649	DEDI_GI	0
1651	token	0
1651	Ownable	0
1651	LockToken	0
1654	TokenContract	0
1654	OwnerValidator	0
1654	Owned	0
1654	OwnerValidatorImpl	0
1654	OffChainManager	0
1654	OffChainManagerImpl	0
1654	TokenContractImpl	0
1654	MainContract	0
1658	ERC20Basic	0
1658	ForeignToken	0
1658	EEMTokenAbstract	0
1658	EEMCrowdsale	0
1628	ERC20Basic	0
1628	ERC20	0
1628	BasicToken	0
1628	BurnableToken	0
1628	StandardToken	0
1628	StandardBurnableToken	0
1628	WgdToken	0
1628	Ownable	0
1628	DaonomicCrowdsale	0
1628	Whitelist	0
1628	WhitelistDaonomicCrowdsale	0
1628	RefundableDaonomicCrowdsale	0
1628	WgdSale	0
1636	Ownable	0
1636	ERC20Basic	0
1636	BasicToken	0
1636	ERC20	0
1636	StandardToken	0
1636	CloudCredit	0
1637	MultiFundsWallet	0
1641	Ownable	0
1641	ERC20Basic	0
1641	ERC20	0
1641	TakeBack	0
1643	Ownable	0
1643	ERC20Basic	0
1643	BasicToken	0
1643	ERC20	0
1643	StandardToken	0
1643	CulturePhilosophyFaithChain	0
1645	Ownable	0
1645	ERC20Basic	0
1645	BasicToken	0
1645	ERC20	0
1645	StandardToken	0
1645	BirCoin	0
1649	DEDI_GI	0
1651	token	0
1651	Ownable	0
1651	LockToken	0
1654	TokenContract	0
1654	OwnerValidator	0
1654	Owned	0
1654	OwnerValidatorImpl	0
1654	OffChainManager	0
1654	OffChainManagerImpl	0
1654	TokenContractImpl	0
1654	MainContract	0
1658	ERC20Basic	0
1658	ForeignToken	0
1658	EEMTokenAbstract	0
1658	EEMCrowdsale	0
1628	ERC20Basic	0
1628	ERC20	0
1628	BasicToken	0
1628	BurnableToken	0
1628	StandardToken	0
1628	StandardBurnableToken	0
1628	WgdToken	0
1628	Ownable	0
1628	DaonomicCrowdsale	0
1628	Whitelist	0
1628	WhitelistDaonomicCrowdsale	0
1628	RefundableDaonomicCrowdsale	0
1628	WgdSale	0
1636	Ownable	0
1636	ERC20Basic	0
1636	BasicToken	0
1636	ERC20	0
1636	StandardToken	0
1636	CloudCredit	0
1637	MultiFundsWallet	0
1641	Ownable	0
1641	ERC20Basic	0
1641	ERC20	0
1641	TakeBack	0
1643	Ownable	0
1643	ERC20Basic	0
1643	BasicToken	0
1643	ERC20	0
1643	StandardToken	0
1643	CulturePhilosophyFaithChain	0
1645	Ownable	0
1645	ERC20Basic	0
1645	BasicToken	0
1645	ERC20	0
1645	StandardToken	0
1645	BirCoin	0
1649	DEDI_GI	0
1651	token	0
1651	Ownable	0
1651	LockToken	0
1654	TokenContract	0
1654	OwnerValidator	0
1654	Owned	0
1654	OwnerValidatorImpl	0
1654	OffChainManager	0
1654	OffChainManagerImpl	0
1654	TokenContractImpl	0
1654	MainContract	0
1658	ERC20Basic	0
1658	ForeignToken	0
1658	EEMTokenAbstract	0
1658	EEMCrowdsale	0
1628	ERC20Basic	0
1628	ERC20	0
1628	BasicToken	0
1628	BurnableToken	0
1628	StandardToken	0
1628	StandardBurnableToken	0
1628	WgdToken	0
1628	Ownable	0
1628	DaonomicCrowdsale	0
1628	Whitelist	0
1628	WhitelistDaonomicCrowdsale	0
1628	RefundableDaonomicCrowdsale	0
1628	WgdSale	0
1636	Ownable	0
1636	ERC20Basic	0
1636	BasicToken	0
1636	ERC20	0
1636	StandardToken	0
1636	CloudCredit	0
1637	MultiFundsWallet	0
1641	Ownable	0
1641	ERC20Basic	0
1641	ERC20	0
1641	TakeBack	0
1643	Ownable	0
1643	ERC20Basic	0
1643	BasicToken	0
1643	ERC20	0
1643	StandardToken	0
1643	CulturePhilosophyFaithChain	0
1645	Ownable	0
1645	ERC20Basic	0
1645	BasicToken	0
1645	ERC20	0
1645	StandardToken	0
1645	BirCoin	0
1649	DEDI_GI	0
1651	token	0
1651	Ownable	0
1651	LockToken	0
1654	TokenContract	0
1654	OwnerValidator	0
1654	Owned	0
1654	OwnerValidatorImpl	0
1654	OffChainManager	0
1654	OffChainManagerImpl	0
1654	TokenContractImpl	0
1654	MainContract	0
1658	ERC20Basic	0
1658	ForeignToken	0
1658	EEMTokenAbstract	0
1658	EEMCrowdsale	0
