# Supplementary material for: A study of blockchain-based liquidity cross-chain model
Source: PLoS One. 2024 Jun 11;19(6):e0302145. doi: 10.1371/journal.pone.0302145 (PMC11166350; doi:10.1371/journal.pone.0302145)
Supplement: S1 Dataset — (ZIP) [file pone.0302145.s001.zip › Dataset/ether strict equality (SE)/1382.sol]

pragma solidity ^0.4.24;


/**
 * @title ERC20Basic
 * @dev Simpler version of ERC20 interface
 * See https://github.com/ethereum/EIPs/issues/179
 */
contract ERC20Basic {
  function totalSupply() public view returns (uint256);
  function balanceOf(address who) public view returns (uint256);
  function transfer(address to, uint256 value) public returns (bool);
  event Transfer(address indexed from, address indexed to, uint256 value);
}


 /**
 * @title Contract that will work with ERC223 tokens.
 */

contract ERC223ReceivingContract {
/**
 * @dev Standard ERC223 function that will handle incoming token transfers.
 *
 * @param _from  Token sender address.
 * @param _value Amount of tokens.
 * @param _data  Transaction metadata.
 */
    function tokenFallback(address _from, uint _value, bytes _data);
}


/**
 * @title Ownable
 * @dev The Ownable contract has an owner address, and provides basic authorization control
 * functions, this simplifies the implementation of "user permissions".
 */
contract Ownable {
  address public owner;


  event OwnershipRenounced(address indexed previousOwner);
  event OwnershipTransferred(
    address indexed previousOwner,
    address indexed newOwner
  );


  /**
   * @dev The Ownable constructor sets the original `owner` of the contract to the sender
   * account.
   */
  constructor() public {
    owner = msg.sender;
  }

  /**
   * @dev Throws if called by any account other than the owner.
   */
  modifier onlyOwner() {
    require(msg.sender == owner);
    _;
  }

  /**
   * @dev Allows the current owner to relinquish control of the contract.
   * @notice Renouncing to ownership will leave the contract without an owner.
   * It will not be possible to call the functions with the `onlyOwner`
   * modifier anymore.
   */
  function renounceOwnership() public onlyOwner {
    emit OwnershipRenounced(owner);
    owner = address(0);
  }

  /**
   * @dev Allows the current owner to transfer control of the contract to a newOwner.
   * @param _newOwner The address to transfer ownership to.
   */
  function transferOwnership(address _newOwner) public onlyOwner {
    _transferOwnership(_newOwner);
  }

  /**
   * @dev Transfers control of the contract to a newOwner.
   * @param _newOwner The address to transfer ownership to.
   */
  function _transferOwnership(address _newOwner) internal {
    require(_newOwner != address(0));
    emit OwnershipTransferred(owner, _newOwner);
    owner = _newOwner;
  }
}


/**
 * @title SafeMath
 * @dev Math operations with safety checks that throw on error
 */
library SafeMath {

  /**
  * @dev Multiplies two numbers, throws on overflow.
  */
  function mul(uint256 a, uint256 b) internal pure returns (uint256 c) {
    // Gas optimization: this is cheaper than asserting 'a' not being zero, but the
    // benefit is lost if 'b' is also tested.
    // See: https://github.com/OpenZeppelin/openzeppelin-solidity/pull/522
    if (a == 0) {
      return 0;
    }

    c = a * b;
    assert(c / a == b);
    return c;
  }

  /**
  * @dev Integer division of two numbers, truncating the quotient.
  */
  function div(uint256 a, uint256 b) internal pure returns (uint256) {
    // assert(b > 0); // Solidity automatically throws when dividing by 0
    // uint256 c = a / b;
    // assert(a == b * c + a % b); // There is no case in which this doesn't hold
    return a / b;
  }

  /**
  * @dev Subtracts two numbers, throws on overflow (i.e. if subtrahend is greater than minuend).
  */
  function sub(uint256 a, uint256 b) internal pure returns (uint256) {
    assert(b <= a);
    return a - b;
  }

  /**
  * @dev Adds two numbers, throws on overflow.
  */
  function add(uint256 a, uint256 b) internal pure returns (uint256 c) {
    c = a + b;
    assert(c >= a);
    return c;
  }
}


/**
 * @title Pausable
 * @dev Base contract which allows children to implement an emergency stop mechanism.
 */
contract Pausable is Ownable {
  event Pause();
  event Unpause();

  bool public paused = false;


  /**
   * @dev Modifier to make a function callable only when the contract is not paused.
   */
  modifier whenNotPaused() {
    require(!paused);
    _;
  }

  /**
   * @dev Modifier to make a function callable only when the contract is paused.
   */
  modifier whenPaused() {
    require(paused);
    _;
  }

  /**
   * @dev called by the owner to pause, triggers stopped state
   */
  function pause() onlyOwner whenNotPaused public {
    paused = true;
    emit Pause();
  }

  /**
   * @dev called by the owner to unpause, returns to normal state
   */
  function unpause() onlyOwner whenPaused public {
    paused = false;
    emit Unpause();
  }
}


/**
 * @title ERC20 interface
 * @dev see https://github.com/ethereum/EIPs/issues/20
 */
contract ERC20 is ERC20Basic {
  function allowance(address owner, address spender)
    public view returns (uint256);

  function transferFrom(address from, address to, uint256 value)
    public returns (bool);

  function approve(address spender, uint256 value) public returns (bool);
  event Approval(
    address indexed owner,
    address indexed spender,
    uint256 value
  );
}


contract Bounty0xEscrow is Ownable, ERC223ReceivingContract, Pausable {

    using SafeMath for uint256;

    mapping (address => mapping (address => uint)) public tokens; //mapping of token addresses to mapping of account balances (token=0 means Ether)

    event Deposit(address indexed token, address indexed user, uint amount, uint balance);
    event Distribution(address indexed token, address indexed host, address indexed hunter, uint256 amount);


    constructor() public {
    }

    // for erc223 tokens
    function tokenFallback(address _from, uint _value, bytes _data) public whenNotPaused {
        address _token = msg.sender;

        tokens[_token][_from] = SafeMath.add(tokens[_token][_from], _value);
        emit Deposit(_token, _from, _value, tokens[_token][_from]);
    }

    // for erc20 tokens
    function depositToken(address _token, uint _amount) public whenNotPaused {
        //remember to call Token(address).approve(this, amount) or this contract will not be able to do the transfer on your behalf.
        require(_token != address(0));

        require(ERC20(_token).transferFrom(msg.sender, this, _amount));
        tokens[_token][msg.sender] = SafeMath.add(tokens[_token][msg.sender], _amount);

        emit Deposit(_token, msg.sender, _amount, tokens[_token][msg.sender]);
    }

    // for ether
    function depositEther() public payable whenNotPaused {
        tokens[address(0)][msg.sender] = SafeMath.add(tokens[address(0)][msg.sender], msg.value);
        emit Deposit(address(0), msg.sender, msg.value, tokens[address(0)][msg.sender]);
    }


    function distributeTokenToAddress(address _token, address _host, address _hunter, uint256 _amount) external onlyOwner {
        require(_hunter != address(0));
        require(tokens[_token][_host] >= _amount);

        tokens[_token][_host] = SafeMath.sub(tokens[_token][_host], _amount);

        if (_token == address(0)) {
            require(_hunter.send(_amount));
        } else {
            require(ERC20(_token).transfer(_hunter, _amount));
        }

        emit Distribution(_token, _host, _hunter, _amount);
    }

    function distributeTokenToAddressesAndAmounts(address _token, address _host, address[] _hunters, uint256[] _amounts) external onlyOwner {
        require(_host != address(0));
        require(_hunters.length == _amounts.length);

        uint256 totalAmount = 0;
        for (uint j = 0; j < _amounts.length; j++) {
            totalAmount = SafeMath.add(totalAmount, _amounts[j]);
        }
        require(tokens[_token][_host] >= totalAmount);
        tokens[_token][_host] = SafeMath.sub(tokens[_token][_host], totalAmount);

        if (_token == address(0)) {
            for (uint i = 0; i < _hunters.length; i++) {
                require(_hunters[i].send(_amounts[i]));
                emit Distribution(_token, _host, _hunters[i], _amounts[i]);
            }
        } else {
            for (uint k = 0; k < _hunters.length; k++) {
                require(ERC20(_token).transfer(_hunters[k], _amounts[k]));
                emit Distribution(_token, _host, _hunters[k], _amounts[k]);
            }
        }
    }

    function distributeTokenToAddressesAndAmountsWithoutHost(address _token, address[] _hunters, uint256[] _amounts) external onlyOwner {
        require(_hunters.length == _amounts.length);

        uint256 totalAmount = 0;
        for (uint j = 0; j < _amounts.length; j++) {
            totalAmount = SafeMath.add(totalAmount, _amounts[j]);
        }

        if (_token == address(0)) {
            require(address(this).balance >= totalAmount);
            for (uint i = 0; i < _hunters.length; i++) {
                require(_hunters[i].send(_amounts[i]));
                emit Distribution(_token, this, _hunters[i], _amounts[i]);
            }
        } else {
            require(ERC20(_token).balanceOf(this) >= totalAmount);
            for (uint k = 0; k < _hunters.length; k++) {
                require(ERC20(_token).transfer(_hunters[k], _amounts[k]));
                emit Distribution(_token, this, _hunters[k], _amounts[k]);
            }
        }
    }

    function distributeWithTransferFrom(address _token, address _ownerOfTokens, address[] _hunters, uint256[] _amounts) external onlyOwner {
        require(_token != address(0));
        require(_hunters.length == _amounts.length);

        uint256 totalAmount = 0;
        for (uint j = 0; j < _amounts.length; j++) {
            totalAmount = SafeMath.add(totalAmount, _amounts[j]);
        }
        require(ERC20(_token).allowance(_ownerOfTokens, this) >= totalAmount);

        for (uint i = 0; i < _hunters.length; i++) {
            require(ERC20(_token).transferFrom(_ownerOfTokens, _hunters[i], _amounts[i]));

            emit Distribution(_token, this, _hunters[i], _amounts[i]);
        }
    }

    // in case of emergency
    function approveToPullOutTokens(address _token, address _receiver, uint256 _amount) external onlyOwner {
        ERC20(_token).approve(_receiver, _amount);
    }

}
