# Supplementary material for: A study of blockchain-based liquidity cross-chain model
Source: PLoS One. 2024 Jun 11;19(6):e0302145. doi: 10.1371/journal.pone.0302145 (PMC11166350; doi:10.1371/journal.pone.0302145)
Supplement: S1 Dataset — (ZIP) [file pone.0302145.s001.zip › Dataset/ether strict equality (SE)/1194.sol]

pragma solidity 0.4.21;
pragma experimental "v0.5.0";

contract Owned {
    address public owner;
    address public newOwner;

    function Owned() public {
        owner = msg.sender;
    }

    modifier onlyOwner {
        assert(msg.sender == owner);
        _;
    }

    function transferOwnership(address _newOwner) public onlyOwner {
        require(_newOwner != owner);
        newOwner = _newOwner;
    }

    function acceptOwnership() public {
        require(msg.sender == newOwner);
        emit OwnerUpdate(owner, newOwner);
        owner = newOwner;
        newOwner = 0x0;
    }

    event OwnerUpdate(address _prevOwner, address _newOwner);
}

library SafeMath {

    /**
    * @dev Multiplies two numbers, throws on overflow.*/
    function mul(uint256 a, uint256 b) internal pure returns (uint256 c) {
        if (a == 0) {
            return 0;
        }
        c = a * b;
        assert(c / a == b);
        return c;
    }

    /**
    * @dev Integer division of two numbers, truncating the quotient.
    */
    function div(uint256 a, uint256 b) internal pure returns (uint256) {
        // assert(b > 0); // Solidity automatically throws when dividing by 0
        // uint256 c = a / b;
        // assert(a == b * c + a % b); // There is no case in which this doesn't hold
        return a / b;
    }

    /**
    * @dev Subtracts two numbers, throws on overflow (i.e. if subtrahend is greater than minuend).
    */
    function sub(uint256 a, uint256 b) internal pure returns (uint256) {
        assert(b <= a);
        return a - b;
    }

    /**
    * @dev Adds two numbers, throws on overflow.
    */
    function add(uint256 a, uint256 b) internal pure returns (uint256 c) {
        c = a + b;
        assert(c >= a);
        return c;
    }
}

interface ERC20TokenInterface {
    function transfer(address _to, uint256 _value) external returns (bool success);
    function transferFrom(address _from, address _to, uint256 _value) external returns (bool success);
    function approve(address _spender, uint256 _value) external returns (bool success);
    function allowance(address _owner, address _spender) external view returns (uint256 remaining);
    function totalSupply() external view returns (uint256 _totalSupply);
    function balanceOf(address _owner) external view returns (uint256 balance);

    event Transfer(address indexed _from, address indexed _to, uint256 _value);
    event Approval(address indexed _owner, address indexed _spender, uint256 _value);
}

interface TokenVestingInterface {
    function getReleasableFunds() external view returns (uint256);

    function release() external;

    function setWithdrawalAddress(address _newAddress) external;

    function revoke(string _reason) external view;

    function getTokenBalance() external view returns (uint256);

    function updateBalanceOnFunding(uint256 _amount) external;

    function salvageOtherTokensFromContract(address _tokenAddress, address _to, uint _amount) external;

    function salvageNotAllowedTokensSentToContract(address _to, uint _amount) external;
}

interface VestingMasterInterface {
    function amountLockedInVestings() view external returns (uint256);

    function substractLockedAmount(uint256 _amount) external;

    function addLockedAmount(uint256 _amount) external;

    function addInternalBalance(uint256 _amount) external;
}

interface ReleasingScheduleInterface {
    function getReleasableFunds(address _vesting) external view returns (uint256);
}

/** @title Linear releasing schedule contract */
contract ReleasingScheduleLinearContract {
    /** @dev Contains functionality for releasing funds linearly; set amount on set intervals until funds are available
    * @param _startTime Start time of schedule (not first releas time)
    * @param _tickDuration Interval of payouts
    * @param _amountPerTick Amount to be released per interval
    * @return created contracts address.
    */
    using SafeMath for uint256;
    uint256 public startTime;
    uint256 public tickDuration;
    uint256 public amountPerTick;

    function ReleasingScheduleLinearContract(uint256 _startTime, uint256 _tickDuration, uint256 _amountPerTick) public{
        startTime = _startTime;
        tickDuration = _tickDuration;
        amountPerTick = _amountPerTick;
    }

    function getReleasableFunds(address _vesting) public view returns (uint256){
        TokenVestingContract vesting = TokenVestingContract(_vesting);
        uint256 balance = ERC20TokenInterface(vesting.tokenAddress()).balanceOf(_vesting);
        // check if there is balance and if it is active yet
        if (balance == 0 || (startTime >= now)) {
            return 0;
        }
        // all funds that may be released according to vesting schedule 
        uint256 vestingScheduleAmount = (now.sub(startTime) / tickDuration) * amountPerTick;
        // deduct already released funds 
        uint256 releasableFunds = vestingScheduleAmount.sub(vesting.alreadyReleasedAmount());
        // make sure to release remainder of funds for last payout
        if (releasableFunds > balance) {
            releasableFunds = balance;
        }
        return releasableFunds;
    }
}

contract TgeOtherReleasingScheduleContract is ReleasingScheduleLinearContract {
    uint256 constant releaseDate = 1578873600;
    uint256 constant monthLength = 2592000;

    function TgeOtherReleasingScheduleContract(uint256 _amount, uint256 _startTime) ReleasingScheduleLinearContract(_startTime - monthLength, monthLength, _amount / 12) public {
    }

    function getReleasableFunds(address _vesting) public view returns (uint256) {
        if (now < releaseDate) {
            return 0;
        }
        return super.getReleasableFunds(_vesting);
    }
}

contract TgeTeamReleasingScheduleContract {
    uint256 constant releaseDate = 1578873600;

    function TgeTeamReleasingScheduleContract() public {}

    function getReleasableFunds(address _vesting) public view returns (uint256) {
        TokenVestingContract vesting = TokenVestingContract(_vesting);
        if (releaseDate >= now) {
            return 0;
        } else {
            return vesting.getTokenBalance();
        }

    }
}

/** @title Vesting contract*/
contract TokenVestingContract is Owned {
    /** @dev Contains basic vesting functionality. Uses releasing schedule to ascertain amount of funds to release
    * @param _beneficiary Receiver of funds.
    * @param _tokenAddress Address of token contract.
    * @param _revocable Allows owner to terminate vesting, but all funds yet vested still go to beneficiary. Owner gets remainder of funds back.
    * @param _changable Allows that releasing schedule and withdrawal address be changed. Essentialy rendering contract not binding.
    * @param _releasingScheduleContract Address of scheduling contract, that implements getReleasableFunds() function
    * @return created vesting's address.
    */
    using SafeMath for uint256;

    address public beneficiary;
    address public tokenAddress;
    bool public canReceiveTokens;
    bool public revocable;  // 
    bool public changable;  // allows that releasing schedule and withdrawal address be changed. Essentialy rendering contract not binding.
    address public releasingScheduleContract;
    bool fallbackTriggered;

    bool public revoked;
    uint256 public alreadyReleasedAmount;
    uint256 public internalBalance;

    event Released(uint256 _amount);
    event RevokedAndDestroyed(string _reason);
    event WithdrawalAddressSet(address _newAddress);
    event TokensReceivedSinceLastCheck(uint256 _amount);
    event VestingReceivedFunding(uint256 _amount);
    event SetReleasingSchedule(address _addy);
    event NotAllowedTokensReceived(uint256 amount);

    function TokenVestingContract(address _beneficiary, address _tokenAddress, bool _canReceiveTokens, bool _revocable, bool _changable, address _releasingScheduleContract) public {
        beneficiary = _beneficiary;
        tokenAddress = _tokenAddress;
        canReceiveTokens = _canReceiveTokens;
        revocable = _revocable;
        changable = _changable;
        releasingScheduleContract = _releasingScheduleContract;

        alreadyReleasedAmount = 0;
        revoked = false;
        internalBalance = 0;
        fallbackTriggered = false;
    }

    function setReleasingSchedule(address _releasingScheduleContract) external onlyOwner {
        require(changable);
        releasingScheduleContract = _releasingScheduleContract;

        emit SetReleasingSchedule(releasingScheduleContract);
    }

    function setWithdrawalAddress(address _newAddress) external onlyOwner {
        beneficiary = _newAddress;

        emit WithdrawalAddressSet(_newAddress);
    }
    /// release tokens that are already vested/releasable
    function release() external returns (uint256 transferedAmount) {
        checkForReceivedTokens();
        require(msg.sender == beneficiary || msg.sender == owner);
        uint256 amountToTransfer = ReleasingScheduleInterface(releasingScheduleContract).getReleasableFunds(this);
        require(amountToTransfer > 0);
        // internal accounting
        alreadyReleasedAmount = alreadyReleasedAmount.add(amountToTransfer);
        internalBalance = internalBalance.sub(amountToTransfer);
        VestingMasterInterface(owner).substractLockedAmount(amountToTransfer);
        // actual transfer
        ERC20TokenInterface(tokenAddress).transfer(beneficiary, amountToTransfer);
        emit Released(amountToTransfer);
        return amountToTransfer;
    }

    function revoke(string _reason) external onlyOwner {
        require(revocable);
        // returns funds not yet vested according to vesting schedule
        uint256 releasableFunds = ReleasingScheduleInterface(releasingScheduleContract).getReleasableFunds(this);
        ERC20TokenInterface(tokenAddress).transfer(beneficiary, releasableFunds);
        VestingMasterInterface(owner).substractLockedAmount(releasableFunds);
        // have to do it here, can't use return, because contract selfdestructs
        // returns remainder of funds to VestingMaster and kill vesting contract
        VestingMasterInterface(owner).addInternalBalance(getTokenBalance());
        ERC20TokenInterface(tokenAddress).transfer(owner, getTokenBalance());
        emit RevokedAndDestroyed(_reason);
        selfdestruct(owner);
    }

    function getTokenBalance() public view returns (uint256 tokenBalance) {
        return ERC20TokenInterface(tokenAddress).balanceOf(address(this));
    }
    // master calls this when it uploads funds in order to differentiate betwen funds from master and 3rd party
    function updateBalanceOnFunding(uint256 _amount) external onlyOwner {
        internalBalance = internalBalance.add(_amount);
        emit VestingReceivedFunding(_amount);
    }
    // check for changes in balance in order to track amount of locked tokens and notify master
    function checkForReceivedTokens() public {
        if (getTokenBalance() != internalBalance) {
            uint256 receivedFunds = getTokenBalance().sub(internalBalance);
            // if not allowed to receive tokens, do not account for them
            if (canReceiveTokens) {
                internalBalance = getTokenBalance();
                VestingMasterInterface(owner).addLockedAmount(receivedFunds);
            } else {
                emit NotAllowedTokensReceived(receivedFunds);
            }
            emit TokensReceivedSinceLastCheck(receivedFunds);
        }
        fallbackTriggered = true;
    }

    function salvageOtherTokensFromContract(address _tokenAddress, address _to, uint _amount) external onlyOwner {
        require(_tokenAddress != tokenAddress);
        ERC20TokenInterface(_tokenAddress).transfer(_to, _amount);
    }

    function salvageNotAllowedTokensSentToContract(address _to, uint _amount) external onlyOwner {
        // check if there are any new tokens
        checkForReceivedTokens();
        // only allow sending tokens, that were not allowed to be sent to contract
        require(_amount <= getTokenBalance() - internalBalance);
        ERC20TokenInterface(tokenAddress).transfer(_to, _amount);
    }
    function () external{
        fallbackTriggered = true;
    }
}

contract VestingMasterContract is Owned {
    using SafeMath for uint256;

    address public tokenAddress;
    bool public canReceiveTokens;
    address public moderator;
    uint256 public internalBalance;
    uint256 public amountLockedInVestings;
    bool public fallbackTriggered;

    struct VestingStruct {
        uint256 arrayPointer;
        // custom data
        address beneficiary;
        address releasingScheduleContract;
        string vestingType;
        uint256 vestingVersion;
    }

    address[] public vestingAddresses;
    mapping(address => VestingStruct) public addressToVestingStruct;
    mapping(address => address) public beneficiaryToVesting;

    event VestingContractFunded(address beneficiary, address tokenAddress, uint256 amount);
    event LockedAmountDecreased(uint256 amount);
    event LockedAmountIncreased(uint256 amount);
    event TokensReceivedSinceLastCheck(uint256 amount);
    event TokensReceivedWithApproval(uint256 amount, bytes extraData);
    event NotAllowedTokensReceived(uint256 amount);

    function VestingMasterContract(address _tokenAddress, bool _canReceiveTokens) public{
        tokenAddress = _tokenAddress;
        canReceiveTokens = _canReceiveTokens;
        internalBalance = 0;
        amountLockedInVestings = 0;
    }
    // todo: make storage lib
    ////////// STORAGE HELPERS  ///////////
    function vestingExists(address _vestingAddress) public view returns (bool exists){
        if (vestingAddresses.length == 0) {return false;}
        return (vestingAddresses[addressToVestingStruct[_vestingAddress].arrayPointer] == _vestingAddress);
    }

    function storeNewVesting(address _vestingAddress, address _beneficiary, address _releasingScheduleContract, string _vestingType, uint256 _vestingVersion) internal onlyOwner returns (uint256 vestingsLength) {
        require(!vestingExists(_vestingAddress));
        addressToVestingStruct[_vestingAddress].beneficiary = _beneficiary;
        addressToVestingStruct[_vestingAddress].releasingScheduleContract = _releasingScheduleContract;
        addressToVestingStruct[_vestingAddress].vestingType = _vestingType;
        addressToVestingStruct[_vestingAddress].vestingVersion = _vestingVersion;
        beneficiaryToVesting[_beneficiary] = _vestingAddress;
        addressToVestingStruct[_vestingAddress].arrayPointer = vestingAddresses.push(_vestingAddress) - 1;
        return vestingAddresses.length;
    }

    function deleteVestingFromStorage(address _vestingAddress) internal onlyOwner returns (uint256 vestingsLength) {
        require(vestingExists(_vestingAddress));
        delete (beneficiaryToVesting[addressToVestingStruct[_vestingAddress].beneficiary]);
        uint256 indexToDelete = addressToVestingStruct[_vestingAddress].arrayPointer;
        address keyToMove = vestingAddresses[vestingAddresses.length - 1];
        vestingAddresses[indexToDelete] = keyToMove;
        addressToVestingStruct[keyToMove].arrayPointer = indexToDelete;
        vestingAddresses.length--;
        return vestingAddresses.length;
    }

    function addVesting(address _vestingAddress, address _beneficiary, address _releasingScheduleContract, string _vestingType, uint256 _vestingVersion) public {
        uint256 vestingBalance = TokenVestingInterface(_vestingAddress).getTokenBalance();
        amountLockedInVestings = amountLockedInVestings.add(vestingBalance);
        storeNewVesting(_vestingAddress, _beneficiary, _releasingScheduleContract, _vestingType, _vestingVersion);
    }

    /// releases funds to beneficiary
    function releaseVesting(address _vestingContract) external {
        require(vestingExists(_vestingContract));
        require(msg.sender == addressToVestingStruct[_vestingContract].beneficiary || msg.sender == owner || msg.sender == moderator);
        TokenVestingInterface(_vestingContract).release();
    }
    /// Transfers releasable funds from vesting to beneficiary (caller of this method)
    function releaseMyTokens() external {
        address vesting = beneficiaryToVesting[msg.sender];
        require(vesting != 0);
        TokenVestingInterface(vesting).release();
    }

    // add funds to vesting contract
    function fundVesting(address _vestingContract, uint256 _amount) public onlyOwner {
        // convenience, so you don't have to call it manualy if you just uploaded funds
        checkForReceivedTokens();
        // check if there is actually enough funds
        require((internalBalance >= _amount) && (getTokenBalance() >= _amount));
        // make sure that fundee is vesting contract on the list
        require(vestingExists(_vestingContract));
        internalBalance = internalBalance.sub(_amount);
        ERC20TokenInterface(tokenAddress).transfer(_vestingContract, _amount);
        TokenVestingInterface(_vestingContract).updateBalanceOnFunding(_amount);
        emit VestingContractFunded(_vestingContract, tokenAddress, _amount);
    }

    function getTokenBalance() public constant returns (uint256) {
        return ERC20TokenInterface(tokenAddress).balanceOf(address(this));
    }
    // revoke vesting; release releasable funds to beneficiary and return remaining to master and kill vesting contract
    function revokeVesting(address _vestingContract, string _reason) external onlyOwner {
        TokenVestingInterface subVestingContract = TokenVestingInterface(_vestingContract);
        subVestingContract.revoke(_reason);
        deleteVestingFromStorage(_vestingContract);
    }
    // when vesting is revoked it sends back remaining tokens and updates internalBalance
    function addInternalBalance(uint256 _amount) external {
        require(vestingExists(msg.sender));
        internalBalance = internalBalance.add(_amount);
    }
    // vestings notifies if there has been any changes in amount of locked tokens
    function addLockedAmount(uint256 _amount) external {
        require(vestingExists(msg.sender));
        amountLockedInVestings = amountLockedInVestings.add(_amount);
        emit LockedAmountIncreased(_amount);
    }
    // vestings notifies if there has been any changes in amount of locked tokens
    function substractLockedAmount(uint256 _amount) external {
        require(vestingExists(msg.sender));
        amountLockedInVestings = amountLockedInVestings.sub(_amount);
        emit LockedAmountDecreased(_amount);
    }
    // check for changes in balance in order to track amount of locked tokens
    function checkForReceivedTokens() public {
        if (getTokenBalance() != internalBalance) {
            uint256 receivedFunds = getTokenBalance().sub(internalBalance);
            if (canReceiveTokens) {
                amountLockedInVestings = amountLockedInVestings.add(receivedFunds);
                internalBalance = getTokenBalance();
            }
            else {
                emit NotAllowedTokensReceived(receivedFunds);
            }
            emit TokensReceivedSinceLastCheck(receivedFunds);
        } else {
            emit TokensReceivedSinceLastCheck(0);
        }
        fallbackTriggered = false;
    }

    function salvageNotAllowedTokensSentToContract(address _contractFrom, address _to, uint _amount) external onlyOwner {
        if (_contractFrom == address(this)) {
            // check if there are any new tokens
            checkForReceivedTokens();
            // only allow sending tokens, that were not allowed to be sent to contract
            require(_amount <= getTokenBalance() - internalBalance);
            ERC20TokenInterface(tokenAddress).transfer(_to, _amount);
        }
        if (vestingExists(_contractFrom)) {
            TokenVestingInterface(_contractFrom).salvageNotAllowedTokensSentToContract(_to, _amount);
        }
    }

    function salvageOtherTokensFromContract(address _tokenAddress, address _contractAddress, address _to, uint _amount) external onlyOwner {
        require(_tokenAddress != tokenAddress);
        if (_contractAddress == address(this)) {
            ERC20TokenInterface(_tokenAddress).transfer(_to, _amount);
        }
        if (vestingExists(_contractAddress)) {
            TokenVestingInterface(_contractAddress).salvageOtherTokensFromContract(_tokenAddress, _to, _amount);
        }
    }

    function killContract() external onlyOwner {
        require(vestingAddresses.length == 0);
        ERC20TokenInterface(tokenAddress).transfer(owner, getTokenBalance());
        selfdestruct(owner);
    }

    function setWithdrawalAddress(address _vestingContract, address _beneficiary) external {
        require(vestingExists(_vestingContract));
        TokenVestingContract vesting = TokenVestingContract(_vestingContract);
        // withdrawal address can be changed only by beneficiary or in case vesting is changable also by owner
        require(msg.sender == vesting.beneficiary() || (msg.sender == owner && vesting.changable()));
        TokenVestingInterface(_vestingContract).setWithdrawalAddress(_beneficiary);
        addressToVestingStruct[_vestingContract].beneficiary = _beneficiary;
    }

    function receiveApproval(address _from, uint256 _amount, address _tokenAddress, bytes _extraData) external {
        require(canReceiveTokens);
        require(_tokenAddress == tokenAddress);
        ERC20TokenInterface(_tokenAddress).transferFrom(_from, address(this), _amount);
        amountLockedInVestings = amountLockedInVestings.add(_amount);
        internalBalance = internalBalance.add(_amount);
        emit TokensReceivedWithApproval(_amount, _extraData);
    }

    // Deploys a vesting contract to _beneficiary. Assumes that a releasing
    // schedule contract has already been deployed, so we pass it the address
    // of that contract as _releasingSchedule
    function deployVesting(
        address _beneficiary,
        string _vestingType,
        uint256 _vestingVersion,
        bool _canReceiveTokens,
        bool _revocable,
        bool _changable,
        address _releasingSchedule
    ) public onlyOwner {
        TokenVestingContract newVesting = new TokenVestingContract(_beneficiary, tokenAddress, _canReceiveTokens, _revocable, _changable, _releasingSchedule);
        addVesting(newVesting, _beneficiary, _releasingSchedule, _vestingType, _vestingVersion);
    }

    function deployOtherVesting(
        address _beneficiary,
        uint256 _amount,
        uint256 _startTime
    ) public onlyOwner {
        TgeOtherReleasingScheduleContract releasingSchedule = new TgeOtherReleasingScheduleContract(_amount, _startTime);
        TokenVestingContract newVesting = new TokenVestingContract(_beneficiary, tokenAddress, true, true, true, releasingSchedule);
        addVesting(newVesting, _beneficiary, releasingSchedule, 'other', 1);
        fundVesting(newVesting, _amount);
    }

    function deployTgeTeamVesting(
    address _beneficiary,
    uint256 _amount
    ) public onlyOwner {
        TgeTeamReleasingScheduleContract releasingSchedule = new TgeTeamReleasingScheduleContract();
        TokenVestingContract newVesting = new TokenVestingContract(_beneficiary, tokenAddress, true, true, true, releasingSchedule);
        addVesting(newVesting, _beneficiary, releasingSchedule, 'X8 team', 1);
        fundVesting(newVesting, _amount);
    }


    /**
    * Used to transfer ownership of a vesting contract to this master contract.
    * The vesting contracts require that the master contract be their owner.
    * Use this when you deploy a TokenVestingContract manually and need to transfer
    * ownership to this master contract. First call transferOwnership on the vesting
    * contract.
    * @param _vesting the vesting contract of which to accept ownership.
    */
    function acceptOwnershipOfVesting(address _vesting) external onlyOwner {
        TokenVestingContract(_vesting).acceptOwnership();
    }

    function setModerator(address _moderator) external onlyOwner {
        moderator = _moderator;
    }

    function () external{
        fallbackTriggered = true;
    }
}
