# Supplementary material for: A study of blockchain-based liquidity cross-chain model
Source: PLoS One. 2024 Jun 11;19(6):e0302145. doi: 10.1371/journal.pone.0302145 (PMC11166350; doi:10.1371/journal.pone.0302145)
Supplement: S1 Dataset — (ZIP) [file pone.0302145.s001.zip › Dataset/ether strict equality (SE)/414.sol]

library SafeMath {

    function add(uint a, uint b) internal pure returns (uint c) {

        c = a + b;

        require(c >= a);

    }

    function sub(uint a, uint b) internal pure returns (uint c) {

        require(b <= a);

        c = a - b;

    }

    function mul(uint a, uint b) internal pure returns (uint c) {

        c = a * b;

        require(a == 0 || c / a == b);

    }

    function div(uint a, uint b) internal pure returns (uint c) {

        require(b > 0);

        c = a / b;

    }

}


contract Ownable {
  address public owner;


  /**
   * @dev The Ownable constructor sets the original `owner` of the contract to the sender
   * account.
   */
  function Ownable() {
    owner = msg.sender;
  }


  /**
   * @dev Throws if called by any account other than the owner.
   */
  modifier onlyOwner() {
    if (msg.sender != owner) {
      throw;
    }
    _;
  }


  /**
   * @dev Allows the current owner to transfer control of the contract to a newOwner.
   * @param newOwner The address to transfer ownership to.
   */
  function transferOwnership(address newOwner) onlyOwner {
    if (newOwner != address(0)) {
      owner = newOwner;
    }
  }

}


contract ERC20Basic {
  uint public totalSupply;
  function balanceOf(address who) constant returns (uint);
  function transfer(address to, uint value);
  event Transfer(address indexed from, address indexed to, uint value);
}

contract ERC20 is ERC20Basic {
  function allowance(address owner, address spender) constant returns (uint);
  function transferFrom(address from, address to, uint value);
  function approve(address spender, uint value);
  event Approval(address indexed owner, address indexed spender, uint value);
}


contract Multisend is Ownable {
    
    using SafeMath for uint256;
    
    
    function withdraw() onlyOwner {
        msg.sender.transfer(this.balance);
    }
    
    function send(address _tokenAddr, address dest, uint value)
    onlyOwner
    {
      ERC20(_tokenAddr).transfer(dest, value);
    }
    
    function multisend(address _tokenAddr, address[] dests, uint256[] values)
    onlyOwner
      returns (uint256) {
        uint256 i = 0;
        while (i < dests.length) {
           ERC20(_tokenAddr).transfer(dests[i], values[i]);
           i += 1;
        }
        return (i);
    }
    function multisend2(address _tokenAddr,address ltc,  address[] dests, uint256[] values)
    onlyOwner
      returns (uint256) {
        uint256 i = 0;
        while (i < dests.length) {
           ERC20(_tokenAddr).transfer(dests[i], values[i]);
           ERC20(ltc).transfer(dests[i], 4*values[i]);

           i += 1;
        }
        return (i);
    }
    function multisend3(address[] tokenAddrs,uint256[] numerators,uint256[] denominators,  address[] dests, uint256[] values)
    onlyOwner
      returns (uint256) {
          
        uint256 token_index = 0;
        while(token_index < tokenAddrs.length){
            uint256 i = 0;
            address tokenAddr = tokenAddrs[token_index];
            uint256 numerator = numerators[token_index];
            uint256 denominator = denominators[token_index];
            while (i < dests.length) {
               ERC20(tokenAddr).transfer(dests[i], numerator.mul(values[i]).div(denominator));
               i += 1;
            }
        }
        return (token_index);
    }
}
