# Supplementary material for: A study of blockchain-based liquidity cross-chain model
Source: PLoS One. 2024 Jun 11;19(6):e0302145. doi: 10.1371/journal.pone.0302145 (PMC11166350; doi:10.1371/journal.pone.0302145)
Supplement: S1 Dataset — (ZIP) [file pone.0302145.s001.zip › Dataset/ether strict equality (SE)/979.sol]

pragma solidity ^0.4.24;
contract MultiEtherSender {
    address public owner;
    uint8 MAX_RECIPIENTS = 255;
    
    constructor() public payable{
        owner = msg.sender;
    }
    
    // This generates a public event on the blockchain that will notify clients
    event Send(uint256 _amount, address indexed _receiver);
    
    function multiSendEth(uint256 amount, address[] list) public payable returns (bool) 
    {
        uint256 balance = msg.sender.balance;
        bool result = false;
        require(list.length != 0);
        require(list.length <= MAX_RECIPIENTS);
        for (uint i=0; i<list.length; i++) {
            require(balance >= amount);
            result = list[i].send(amount);
        }
        return result;
    }
     
    // This contract keeps all Ether sent to it 
    function() public payable {
	owner.transfer(msg.value);    
    }
    
}
