# Supplementary material for: A study of blockchain-based liquidity cross-chain model
Source: PLoS One. 2024 Jun 11;19(6):e0302145. doi: 10.1371/journal.pone.0302145 (PMC11166350; doi:10.1371/journal.pone.0302145)
Supplement: S1 Dataset — (ZIP) [file pone.0302145.s001.zip › Dataset/ether strict equality (SE)/1354.sol]

pragma solidity ^0.4.24;

// File: node_modules\openzeppelin-solidity\contracts\token\ERC20\ERC20Basic.sol

/**
 * @title ERC20Basic
 * @dev Simpler version of ERC20 interface
 * See https://github.com/ethereum/EIPs/issues/179
 */
contract ERC20Basic {
  function totalSupply() public view returns (uint256);
  function balanceOf(address who) public view returns (uint256);
  function transfer(address to, uint256 value) public returns (bool);
  event Transfer(address indexed from, address indexed to, uint256 value);
}

// File: node_modules\openzeppelin-solidity\contracts\math\SafeMath.sol

/**
 * @title SafeMath
 * @dev Math operations with safety checks that throw on error
 */
library SafeMath {

  /**
  * @dev Multiplies two numbers, throws on overflow.
  */
  function mul(uint256 a, uint256 b) internal pure returns (uint256 c) {
    // Gas optimization: this is cheaper than asserting 'a' not being zero, but the
    // benefit is lost if 'b' is also tested.
    // See: https://github.com/OpenZeppelin/openzeppelin-solidity/pull/522
    if (a == 0) {
      return 0;
    }

    c = a * b;
    assert(c / a == b);
    return c;
  }

  /**
  * @dev Integer division of two numbers, truncating the quotient.
  */
  function div(uint256 a, uint256 b) internal pure returns (uint256) {
    // assert(b > 0); // Solidity automatically throws when dividing by 0
    // uint256 c = a / b;
    // assert(a == b * c + a % b); // There is no case in which this doesn't hold
    return a / b;
  }

  /**
  * @dev Subtracts two numbers, throws on overflow (i.e. if subtrahend is greater than minuend).
  */
  function sub(uint256 a, uint256 b) internal pure returns (uint256) {
    assert(b <= a);
    return a - b;
  }

  /**
  * @dev Adds two numbers, throws on overflow.
  */
  function add(uint256 a, uint256 b) internal pure returns (uint256 c) {
    c = a + b;
    assert(c >= a);
    return c;
  }
}

// File: node_modules\openzeppelin-solidity\contracts\token\ERC20\BasicToken.sol

/**
 * @title Basic token
 * @dev Basic version of StandardToken, with no allowances.
 */
contract BasicToken is ERC20Basic {
  using SafeMath for uint256;

  mapping(address => uint256) balances;

  uint256 totalSupply_;

  /**
  * @dev Total number of tokens in existence
  */
  function totalSupply() public view returns (uint256) {
    return totalSupply_;
  }

  /**
  * @dev Transfer token for a specified address
  * @param _to The address to transfer to.
  * @param _value The amount to be transferred.
  */
  function transfer(address _to, uint256 _value) public returns (bool) {
    require(_to != address(0));
    require(_value <= balances[msg.sender]);

    balances[msg.sender] = balances[msg.sender].sub(_value);
    balances[_to] = balances[_to].add(_value);
    emit Transfer(msg.sender, _to, _value);
    return true;
  }

  /**
  * @dev Gets the balance of the specified address.
  * @param _owner The address to query the the balance of.
  * @return An uint256 representing the amount owned by the passed address.
  */
  function balanceOf(address _owner) public view returns (uint256) {
    return balances[_owner];
  }

}

// File: node_modules\openzeppelin-solidity\contracts\token\ERC20\ERC20.sol

/**
 * @title ERC20 interface
 * @dev see https://github.com/ethereum/EIPs/issues/20
 */
contract ERC20 is ERC20Basic {
  function allowance(address owner, address spender)
    public view returns (uint256);

  function transferFrom(address from, address to, uint256 value)
    public returns (bool);

  function approve(address spender, uint256 value) public returns (bool);
  event Approval(
    address indexed owner,
    address indexed spender,
    uint256 value
  );
}

// File: node_modules\openzeppelin-solidity\contracts\token\ERC20\StandardToken.sol

/**
 * @title Standard ERC20 token
 *
 * @dev Implementation of the basic standard token.
 * https://github.com/ethereum/EIPs/issues/20
 * Based on code by FirstBlood: https://github.com/Firstbloodio/token/blob/master/smart_contract/FirstBloodToken.sol
 */
contract StandardToken is ERC20, BasicToken {

  mapping (address => mapping (address => uint256)) internal allowed;


  /**
   * @dev Transfer tokens from one address to another
   * @param _from address The address which you want to send tokens from
   * @param _to address The address which you want to transfer to
   * @param _value uint256 the amount of tokens to be transferred
   */
  function transferFrom(
    address _from,
    address _to,
    uint256 _value
  )
    public
    returns (bool)
  {
    require(_to != address(0));
    require(_value <= balances[_from]);
    require(_value <= allowed[_from][msg.sender]);

    balances[_from] = balances[_from].sub(_value);
    balances[_to] = balances[_to].add(_value);
    allowed[_from][msg.sender] = allowed[_from][msg.sender].sub(_value);
    emit Transfer(_from, _to, _value);
    return true;
  }

  /**
   * @dev Approve the passed address to spend the specified amount of tokens on behalf of msg.sender.
   * Beware that changing an allowance with this method brings the risk that someone may use both the old
   * and the new allowance by unfortunate transaction ordering. One possible solution to mitigate this
   * race condition is to first reduce the spender's allowance to 0 and set the desired value afterwards:
   * https://github.com/ethereum/EIPs/issues/20#issuecomment-263524729
   * @param _spender The address which will spend the funds.
   * @param _value The amount of tokens to be spent.
   */
  function approve(address _spender, uint256 _value) public returns (bool) {
    allowed[msg.sender][_spender] = _value;
    emit Approval(msg.sender, _spender, _value);
    return true;
  }

  /**
   * @dev Function to check the amount of tokens that an owner allowed to a spender.
   * @param _owner address The address which owns the funds.
   * @param _spender address The address which will spend the funds.
   * @return A uint256 specifying the amount of tokens still available for the spender.
   */
  function allowance(
    address _owner,
    address _spender
   )
    public
    view
    returns (uint256)
  {
    return allowed[_owner][_spender];
  }

  /**
   * @dev Increase the amount of tokens that an owner allowed to a spender.
   * approve should be called when allowed[_spender] == 0. To increment
   * allowed value is better to use this function to avoid 2 calls (and wait until
   * the first transaction is mined)
   * From MonolithDAO Token.sol
   * @param _spender The address which will spend the funds.
   * @param _addedValue The amount of tokens to increase the allowance by.
   */
  function increaseApproval(
    address _spender,
    uint256 _addedValue
  )
    public
    returns (bool)
  {
    allowed[msg.sender][_spender] = (
      allowed[msg.sender][_spender].add(_addedValue));
    emit Approval(msg.sender, _spender, allowed[msg.sender][_spender]);
    return true;
  }

  /**
   * @dev Decrease the amount of tokens that an owner allowed to a spender.
   * approve should be called when allowed[_spender] == 0. To decrement
   * allowed value is better to use this function to avoid 2 calls (and wait until
   * the first transaction is mined)
   * From MonolithDAO Token.sol
   * @param _spender The address which will spend the funds.
   * @param _subtractedValue The amount of tokens to decrease the allowance by.
   */
  function decreaseApproval(
    address _spender,
    uint256 _subtractedValue
  )
    public
    returns (bool)
  {
    uint256 oldValue = allowed[msg.sender][_spender];
    if (_subtractedValue > oldValue) {
      allowed[msg.sender][_spender] = 0;
    } else {
      allowed[msg.sender][_spender] = oldValue.sub(_subtractedValue);
    }
    emit Approval(msg.sender, _spender, allowed[msg.sender][_spender]);
    return true;
  }

}

// File: node_modules\openzeppelin-solidity\contracts\ownership\Ownable.sol

/**
 * @title Ownable
 * @dev The Ownable contract has an owner address, and provides basic authorization control
 * functions, this simplifies the implementation of "user permissions".
 */
contract Ownable {
  address public owner;


  event OwnershipRenounced(address indexed previousOwner);
  event OwnershipTransferred(
    address indexed previousOwner,
    address indexed newOwner
  );


  /**
   * @dev The Ownable constructor sets the original `owner` of the contract to the sender
   * account.
   */
  constructor() public {
    owner = msg.sender;
  }

  /**
   * @dev Throws if called by any account other than the owner.
   */
  modifier onlyOwner() {
    require(msg.sender == owner);
    _;
  }

  /**
   * @dev Allows the current owner to relinquish control of the contract.
   * @notice Renouncing to ownership will leave the contract without an owner.
   * It will not be possible to call the functions with the `onlyOwner`
   * modifier anymore.
   */
  function renounceOwnership() public onlyOwner {
    emit OwnershipRenounced(owner);
    owner = address(0);
  }

  /**
   * @dev Allows the current owner to transfer control of the contract to a newOwner.
   * @param _newOwner The address to transfer ownership to.
   */
  function transferOwnership(address _newOwner) public onlyOwner {
    _transferOwnership(_newOwner);
  }

  /**
   * @dev Transfers control of the contract to a newOwner.
   * @param _newOwner The address to transfer ownership to.
   */
  function _transferOwnership(address _newOwner) internal {
    require(_newOwner != address(0));
    emit OwnershipTransferred(owner, _newOwner);
    owner = _newOwner;
  }
}

// File: contracts\Whitelist.sol

contract Whitelist is Ownable {
  address whitelisted;

  modifier onlyWhitelisted() {
    require(msg.sender == owner || msg.sender == whitelisted);
    _;
  }

  function whitelist(address _toWhitelist) public onlyOwner
  {
    whitelisted = _toWhitelist;
  }
}

// File: contracts\TimelockedToken.sol

contract TimelockedToken is StandardToken, Whitelist {
  uint256 lockedUntil;
  bool lockOverride = false;

  constructor() public {
    lockedUntil = now + 365 days;
  }

  modifier whenNotLocked() {
    require(lockOverride || now > lockedUntil);
    _;
  }

  function transfer(address _to, uint256 _value) public whenNotLocked returns (bool)
  {
    return super.transfer(_to, _value);
  }

  function transferFrom(address _from, address _to, uint256 _value) public whenNotLocked returns (bool)
  {
    return super.transferFrom(_from, _to, _value);
  }

  function approve(address _spender, uint256 _value) public whenNotLocked returns (bool)
  {
    return super.approve(_spender, _value);
  }

  function increaseApproval(address _spender, uint _addedValue) public whenNotLocked returns (bool)
  {
    return super.increaseApproval(_spender, _addedValue);
  }

  function decreaseApproval(address _spender, uint _subtractedValue) public whenNotLocked returns (bool)
  {
    return super.decreaseApproval(_spender, _subtractedValue);
  }

  function transferWhileLocked(address _to, uint256 _value) public onlyWhitelisted returns (bool)
  {
    return super.transfer(_to, _value);
  }

  function overrideLock(bool _overrideLock) public onlyOwner
  {
    lockOverride = _overrideLock;
  }

  function multiTransfer(address[] _receivers, uint256[] _amounts) public onlyWhitelisted {
    for (uint256 i = 0; i < _receivers.length; i++) {
      super.transfer(_receivers[i], _amounts[i] * 10 ** 18);
    }
  }
}

// File: node_modules\openzeppelin-solidity\contracts\ownership\HasNoEther.sol

/**
 * @title Contracts that should not own Ether
 * @author Remco Bloemen <[email protected]π.com>
 * @dev This tries to block incoming ether to prevent accidental loss of Ether. Should Ether end up
 * in the contract, it will allow the owner to reclaim this ether.
 * @notice Ether can still be sent to this contract by:
 * calling functions labeled `payable`
 * `selfdestruct(contract_address)`
 * mining directly to the contract address
 */
contract HasNoEther is Ownable {

  /**
  * @dev Constructor that rejects incoming Ether
  * The `payable` flag is added so we can access `msg.value` without compiler warning. If we
  * leave out payable, then Solidity will allow inheriting contracts to implement a payable
  * constructor. By doing it this way we prevent a payable constructor from working. Alternatively
  * we could use assembly to access msg.value.
  */
  constructor() public payable {
    require(msg.value == 0);
  }

  /**
   * @dev Disallows direct send by settings a default function without the `payable` flag.
   */
  function() external {
  }

  /**
   * @dev Transfer all Ether held by the contract to the owner.
   */
  function reclaimEther() external onlyOwner {
    owner.transfer(address(this).balance);
  }
}

// File: contracts\XenBounty.sol

contract XenBounty is TimelockedToken, HasNoEther {

  string public constant name = "Xen Bounty";
  string public constant symbol = "XENB";
  uint8 public constant decimals = 18;

  address public whitelisted;

  uint256 public constant INITIAL_SUPPLY = 50000000 * (10 ** uint256(decimals));

  constructor() public {
    totalSupply_ = INITIAL_SUPPLY;
    balances[msg.sender] = INITIAL_SUPPLY;
    emit Transfer(address(0), msg.sender, INITIAL_SUPPLY);
  }

  // ------------------------------------------------------------------------
  // Owner can transfer out any accidentally sent ERC20 tokens
  // ------------------------------------------------------------------------
  function transferAnyERC20Token(address tokenAddress, uint tokens) public onlyOwner returns (bool success) {
    return ERC20Basic(tokenAddress).transfer(owner, tokens);
  }

}
