# Supplementary material for: A study of blockchain-based liquidity cross-chain model
Source: PLoS One. 2024 Jun 11;19(6):e0302145. doi: 10.1371/journal.pone.0302145 (PMC11166350; doi:10.1371/journal.pone.0302145)
Supplement: S1 Dataset — (ZIP) [file pone.0302145.s001.zip › Dataset/ether strict equality (SE)/1593.sol]

pragma solidity ^0.4.22;

/**
 * @title ERC20Basic
 * @dev Simpler version of ERC20 interface
 * See https://github.com/ethereum/EIPs/issues/179
 */
contract ERC20Basic {
  function totalSupply() public view returns (uint256);
  function balanceOf(address who) public view returns (uint256);
  function transfer(address to, uint256 value) public returns (bool);
  event Transfer(address indexed from, address indexed to, uint256 value);
}

/**
 * @title SafeMath
 * @dev Math operations with safety checks that throw on error
 */
library SafeMath {

  /**
  * @dev Multiplies two numbers, throws on overflow.
  */
  function mul(uint256 a, uint256 b) internal pure returns (uint256 c) {
    // Gas optimization: this is cheaper than asserting 'a' not being zero, but the
    // benefit is lost if 'b' is also tested.
    // See: https://github.com/OpenZeppelin/openzeppelin-solidity/pull/522
    if (a == 0) {
      return 0;
    }

    c = a * b;
    assert(c / a == b);
    return c;
  }

  /**
  * @dev Integer division of two numbers, truncating the quotient.
  */
  function div(uint256 a, uint256 b) internal pure returns (uint256) {
    // assert(b > 0); // Solidity automatically throws when dividing by 0
    // uint256 c = a / b;
    // assert(a == b * c + a % b); // There is no case in which this doesn't hold
    return a / b;
  }

  /**
  * @dev Subtracts two numbers, throws on overflow (i.e. if subtrahend is greater than minuend).
  */
  function sub(uint256 a, uint256 b) internal pure returns (uint256) {
    assert(b <= a);
    return a - b;
  }

  /**
  * @dev Adds two numbers, throws on overflow.
  */
  function add(uint256 a, uint256 b) internal pure returns (uint256 c) {
    c = a + b;
    assert(c >= a);
    return c;
  }
}

/**
 * @title Basic token
 * @dev Basic version of StandardToken, with no allowances.
 */
contract BasicToken is ERC20Basic {
  using SafeMath for uint256;

  mapping(address => uint256) balances;

  uint256 totalSupply_;

  /**
  * @dev Total number of tokens in existence
  */
  function totalSupply() public view returns (uint256) {
    return totalSupply_;
  }

  /**
  * @dev Transfer token for a specified address
  * @param _to The address to transfer to.
  * @param _value The amount to be transferred.
  */
  function transfer(address _to, uint256 _value) public returns (bool) {
    require(_to != address(0));
    require(_value <= balances[msg.sender]);

    balances[msg.sender] = balances[msg.sender].sub(_value);
    balances[_to] = balances[_to].add(_value);
    emit Transfer(msg.sender, _to, _value);
    return true;
  }

  /**
  * @dev Gets the balance of the specified address.
  * @param _owner The address to query the the balance of.
  * @return An uint256 representing the amount owned by the passed address.
  */
  function balanceOf(address _owner) public view returns (uint256) {
    return balances[_owner];
  }

}

/**
 * @title ERC20 interface
 * @dev see https://github.com/ethereum/EIPs/issues/20
 */
contract ERC20 is ERC20Basic {
  function allowance(address owner, address spender)
    public view returns (uint256);

  function transferFrom(address from, address to, uint256 value)
    public returns (bool);

  function approve(address spender, uint256 value) public returns (bool);
  event Approval(
    address indexed owner,
    address indexed spender,
    uint256 value
  );
}

/**
 * @title Standard ERC20 token
 *
 * @dev Implementation of the basic standard token.
 * https://github.com/ethereum/EIPs/issues/20
 * Based on code by FirstBlood: https://github.com/Firstbloodio/token/blob/master/smart_contract/FirstBloodToken.sol
 */
contract StandardToken is ERC20, BasicToken {

  mapping (address => mapping (address => uint256)) internal allowed;


  /**
   * @dev Transfer tokens from one address to another
   * @param _from address The address which you want to send tokens from
   * @param _to address The address which you want to transfer to
   * @param _value uint256 the amount of tokens to be transferred
   */
  function transferFrom(
    address _from,
    address _to,
    uint256 _value
  )
    public
    returns (bool)
  {
    require(_to != address(0));
    require(_value <= balances[_from]);
    require(_value <= allowed[_from][msg.sender]);

    balances[_from] = balances[_from].sub(_value);
    balances[_to] = balances[_to].add(_value);
    allowed[_from][msg.sender] = allowed[_from][msg.sender].sub(_value);
    emit Transfer(_from, _to, _value);
    return true;
  }

  /**
   * @dev Approve the passed address to spend the specified amount of tokens on behalf of msg.sender.
   * Beware that changing an allowance with this method brings the risk that someone may use both the old
   * and the new allowance by unfortunate transaction ordering. One possible solution to mitigate this
   * race condition is to first reduce the spender's allowance to 0 and set the desired value afterwards:
   * https://github.com/ethereum/EIPs/issues/20#issuecomment-263524729
   * @param _spender The address which will spend the funds.
   * @param _value The amount of tokens to be spent.
   */
  function approve(address _spender, uint256 _value) public returns (bool) {
    allowed[msg.sender][_spender] = _value;
    emit Approval(msg.sender, _spender, _value);
    return true;
  }

  /**
   * @dev Function to check the amount of tokens that an owner allowed to a spender.
   * @param _owner address The address which owns the funds.
   * @param _spender address The address which will spend the funds.
   * @return A uint256 specifying the amount of tokens still available for the spender.
   */
  function allowance(
    address _owner,
    address _spender
   )
    public
    view
    returns (uint256)
  {
    return allowed[_owner][_spender];
  }

  /**
   * @dev Increase the amount of tokens that an owner allowed to a spender.
   * approve should be called when allowed[_spender] == 0. To increment
   * allowed value is better to use this function to avoid 2 calls (and wait until
   * the first transaction is mined)
   * From MonolithDAO Token.sol
   * @param _spender The address which will spend the funds.
   * @param _addedValue The amount of tokens to increase the allowance by.
   */
  function increaseApproval(
    address _spender,
    uint256 _addedValue
  )
    public
    returns (bool)
  {
    allowed[msg.sender][_spender] = (
      allowed[msg.sender][_spender].add(_addedValue));
    emit Approval(msg.sender, _spender, allowed[msg.sender][_spender]);
    return true;
  }

  /**
   * @dev Decrease the amount of tokens that an owner allowed to a spender.
   * approve should be called when allowed[_spender] == 0. To decrement
   * allowed value is better to use this function to avoid 2 calls (and wait until
   * the first transaction is mined)
   * From MonolithDAO Token.sol
   * @param _spender The address which will spend the funds.
   * @param _subtractedValue The amount of tokens to decrease the allowance by.
   */
  function decreaseApproval(
    address _spender,
    uint256 _subtractedValue
  )
    public
    returns (bool)
  {
    uint256 oldValue = allowed[msg.sender][_spender];
    if (_subtractedValue > oldValue) {
      allowed[msg.sender][_spender] = 0;
    } else {
      allowed[msg.sender][_spender] = oldValue.sub(_subtractedValue);
    }
    emit Approval(msg.sender, _spender, allowed[msg.sender][_spender]);
    return true;
  }

}

/**
 * @title Ownable
 * @dev The Ownable contract has an owner address, and provides basic authorization control
 * functions, this simplifies the implementation of "user permissions".
 */
contract Ownable {
  address public owner;


  event OwnershipRenounced(address indexed previousOwner);
  event OwnershipTransferred(
    address indexed previousOwner,
    address indexed newOwner
  );


  /**
   * @dev The Ownable constructor sets the original `owner` of the contract to the sender
   * account.
   */
  constructor() public {
    owner = msg.sender;
  }

  /**
   * @dev Throws if called by any account other than the owner.
   */
  modifier onlyOwner() {
    require(msg.sender == owner);
    _;
  }

  /**
   * @dev Allows the current owner to relinquish control of the contract.
   * @notice Renouncing to ownership will leave the contract without an owner.
   * It will not be possible to call the functions with the `onlyOwner`
   * modifier anymore.
   */
  function renounceOwnership() public onlyOwner {
    emit OwnershipRenounced(owner);
    owner = address(0);
  }

  /**
   * @dev Allows the current owner to transfer control of the contract to a newOwner.
   * @param _newOwner The address to transfer ownership to.
   */
  function transferOwnership(address _newOwner) public onlyOwner {
    _transferOwnership(_newOwner);
  }

  /**
   * @dev Transfers control of the contract to a newOwner.
   * @param _newOwner The address to transfer ownership to.
   */
  function _transferOwnership(address _newOwner) internal {
    require(_newOwner != address(0));
    emit OwnershipTransferred(owner, _newOwner);
    owner = _newOwner;
  }
}

/**
 * @title Mintable token
 * @dev Simple ERC20 Token example, with mintable token creation
 * Based on code by TokenMarketNet: https://github.com/TokenMarketNet/ico/blob/master/contracts/MintableToken.sol
 */
contract MintableToken is StandardToken, Ownable {
  event Mint(address indexed to, uint256 amount);
  event MintFinished();

  bool public mintingFinished = false;


  modifier canMint() {
    require(!mintingFinished);
    _;
  }

  modifier hasMintPermission() {
    require(msg.sender == owner);
    _;
  }

  /**
   * @dev Function to mint tokens
   * @param _to The address that will receive the minted tokens.
   * @param _amount The amount of tokens to mint.
   * @return A boolean that indicates if the operation was successful.
   */
  function mint(
    address _to,
    uint256 _amount
  )
    hasMintPermission
    canMint
    public
    returns (bool)
  {
    totalSupply_ = totalSupply_.add(_amount);
    balances[_to] = balances[_to].add(_amount);
    emit Mint(_to, _amount);
    emit Transfer(address(0), _to, _amount);
    return true;
  }

  /**
   * @dev Function to stop minting new tokens.
   * @return True if the operation was successful.
   */
  function finishMinting() onlyOwner canMint public returns (bool) {
    mintingFinished = true;
    emit MintFinished();
    return true;
  }
}

/**
 * @title SafeERC20
 * @dev Wrappers around ERC20 operations that throw on failure.
 * To use this library you can add a `using SafeERC20 for ERC20;` statement to your contract,
 * which allows you to call the safe operations as `token.safeTransfer(...)`, etc.
 */
library SafeERC20 {
  function safeTransfer(ERC20Basic token, address to, uint256 value) internal {
    require(token.transfer(to, value));
  }

  function safeTransferFrom(
    ERC20 token,
    address from,
    address to,
    uint256 value
  )
    internal
  {
    require(token.transferFrom(from, to, value));
  }

  function safeApprove(ERC20 token, address spender, uint256 value) internal {
    require(token.approve(spender, value));
  }
}

/**
 * @title Crowdsale
 * @dev Crowdsale is a base contract for managing a token crowdsale,
 * allowing investors to purchase tokens with ether. This contract implements
 * such functionality in its most fundamental form and can be extended to provide additional
 * functionality and/or custom behavior.
 * The external interface represents the basic interface for purchasing tokens, and conform
 * the base architecture for crowdsales. They are *not* intended to be modified / overriden.
 * The internal interface conforms the extensible and modifiable surface of crowdsales. Override
 * the methods to add functionality. Consider using 'super' where appropiate to concatenate
 * behavior.
 */
contract Crowdsale {
  using SafeMath for uint256;
  using SafeERC20 for ERC20;

  // The token being sold
  ERC20 public token;

  // Address where funds are collected
  address public wallet;

  // How many token units a buyer gets per wei.
  // The rate is the conversion between wei and the smallest and indivisible token unit.
  // So, if you are using a rate of 1 with a DetailedERC20 token with 3 decimals called TOK
  // 1 wei will give you 1 unit, or 0.001 TOK.
  uint256 public rate;

  // Amount of wei raised
  uint256 public weiRaised;

  /**
   * Event for token purchase logging
   * @param purchaser who paid for the tokens
   * @param beneficiary who got the tokens
   * @param value weis paid for purchase
   * @param amount amount of tokens purchased
   */
  event TokenPurchase(
    address indexed purchaser,
    address indexed beneficiary,
    uint256 value,
    uint256 amount
  );

  /**
   * @param _rate Number of token units a buyer gets per wei
   * @param _wallet Address where collected funds will be forwarded to
   * @param _token Address of the token being sold
   */
  constructor(uint256 _rate, address _wallet, ERC20 _token) public {
    require(_rate > 0);
    require(_wallet != address(0));
    require(_token != address(0));

    rate = _rate;
    wallet = _wallet;
    token = _token;
  }

  // -----------------------------------------
  // Crowdsale external interface
  // -----------------------------------------

  /**
   * @dev fallback function ***DO NOT OVERRIDE***
   */
  function () external payable {
    buyTokens(msg.sender);
  }

  /**
   * @dev low level token purchase ***DO NOT OVERRIDE***
   * @param _beneficiary Address performing the token purchase
   */
  function buyTokens(address _beneficiary) public payable {

    uint256 weiAmount = msg.value;
    _preValidatePurchase(_beneficiary, weiAmount);

    // calculate token amount to be created
    uint256 tokens = _getTokenAmount(weiAmount);

    // update state
    weiRaised = weiRaised.add(weiAmount);

    _processPurchase(_beneficiary, tokens);
    emit TokenPurchase(
      msg.sender,
      _beneficiary,
      weiAmount,
      tokens
    );

    _updatePurchasingState(_beneficiary, weiAmount);

    _forwardFunds();
    _postValidatePurchase(_beneficiary, weiAmount);
  }

  // -----------------------------------------
  // Internal interface (extensible)
  // -----------------------------------------

  /**
   * @dev Validation of an incoming purchase. Use require statements to revert state when conditions are not met. Use super to concatenate validations.
   * @param _beneficiary Address performing the token purchase
   * @param _weiAmount Value in wei involved in the purchase
   */
  function _preValidatePurchase(
    address _beneficiary,
    uint256 _weiAmount
  )
    internal
  {
    require(_beneficiary != address(0));
    require(_weiAmount != 0);
  }

  /**
   * @dev Validation of an executed purchase. Observe state and use revert statements to undo rollback when valid conditions are not met.
   * @param _beneficiary Address performing the token purchase
   * @param _weiAmount Value in wei involved in the purchase
   */
  function _postValidatePurchase(
    address _beneficiary,
    uint256 _weiAmount
  )
    internal
  {
    // optional override
  }

  /**
   * @dev Source of tokens. Override this method to modify the way in which the crowdsale ultimately gets and sends its tokens.
   * @param _beneficiary Address performing the token purchase
   * @param _tokenAmount Number of tokens to be emitted
   */
  function _deliverTokens(
    address _beneficiary,
    uint256 _tokenAmount
  )
    internal
  {
    token.safeTransfer(_beneficiary, _tokenAmount);
  }

  /**
   * @dev Executed when a purchase has been validated and is ready to be executed. Not necessarily emits/sends tokens.
   * @param _beneficiary Address receiving the tokens
   * @param _tokenAmount Number of tokens to be purchased
   */
  function _processPurchase(
    address _beneficiary,
    uint256 _tokenAmount
  )
    internal
  {
    _deliverTokens(_beneficiary, _tokenAmount);
  }

  /**
   * @dev Override for extensions that require an internal state to check for validity (current user contributions, etc.)
   * @param _beneficiary Address receiving the tokens
   * @param _weiAmount Value in wei involved in the purchase
   */
  function _updatePurchasingState(
    address _beneficiary,
    uint256 _weiAmount
  )
    internal
  {
    // optional override
  }

  /**
   * @dev Override to extend the way in which ether is converted to tokens.
   * @param _weiAmount Value in wei to be converted into tokens
   * @return Number of tokens that can be purchased with the specified _weiAmount
   */
  function _getTokenAmount(uint256 _weiAmount)
    internal view returns (uint256)
  {
    return _weiAmount.mul(rate);
  }

  /**
   * @dev Determines how ETH is stored/forwarded on purchases.
   */
  function _forwardFunds() internal {
    wallet.transfer(msg.value);
  }
}

/**
 * @title CappedCrowdsale
 * @dev Crowdsale with a limit for total contributions.
 */
contract CappedCrowdsale is Crowdsale {
  using SafeMath for uint256;

  uint256 public cap;

  /**
   * @dev Constructor, takes maximum amount of wei accepted in the crowdsale.
   * @param _cap Max amount of wei to be contributed
   */
  constructor(uint256 _cap) public {
    require(_cap > 0);
    cap = _cap;
  }

  /**
   * @dev Checks whether the cap has been reached.
   * @return Whether the cap was reached
   */
  function capReached() public view returns (bool) {
    return weiRaised >= cap;
  }

  /**
   * @dev Extend parent behavior requiring purchase to respect the funding cap.
   * @param _beneficiary Token purchaser
   * @param _weiAmount Amount of wei contributed
   */
  function _preValidatePurchase(
    address _beneficiary,
    uint256 _weiAmount
  )
    internal
  {
    super._preValidatePurchase(_beneficiary, _weiAmount);
    require(weiRaised.add(_weiAmount) <= cap);
  }

}

/**
 * @title AllowanceCrowdsale
 * @dev Extension of Crowdsale where tokens are held by a wallet, which approves an allowance to the crowdsale.
 */
contract AllowanceCrowdsale is Crowdsale {
  using SafeMath for uint256;
  using SafeERC20 for ERC20;

  address public tokenWallet;

  /**
   * @dev Constructor, takes token wallet address.
   * @param _tokenWallet Address holding the tokens, which has approved allowance to the crowdsale
   */
  constructor(address _tokenWallet) public {
    require(_tokenWallet != address(0));
    tokenWallet = _tokenWallet;
  }

  /**
   * @dev Checks the amount of tokens left in the allowance.
   * @return Amount of tokens left in the allowance
   */
  function remainingTokens() public view returns (uint256) {
    return token.allowance(tokenWallet, this);
  }

  /**
   * @dev Overrides parent behavior by transferring tokens from wallet.
   * @param _beneficiary Token purchaser
   * @param _tokenAmount Amount of tokens purchased
   */
  function _deliverTokens(
    address _beneficiary,
    uint256 _tokenAmount
  )
    internal
  {
    token.safeTransferFrom(tokenWallet, _beneficiary, _tokenAmount);
  }
}

/**
 * @title MintedCrowdsale
 * @dev Extension of Crowdsale contract whose tokens are minted in each purchase.
 * Token ownership should be transferred to MintedCrowdsale for minting.
 */
contract MintedCrowdsale is Crowdsale {

  /**
   * @dev Overrides delivery by minting tokens upon purchase.
   * @param _beneficiary Token purchaser
   * @param _tokenAmount Number of tokens to be minted
   */
  function _deliverTokens(
    address _beneficiary,
    uint256 _tokenAmount
  )
    internal
  {
    require(MintableToken(token).mint(_beneficiary, _tokenAmount));
  }
}

/**
 * @title Contracts that should be able to recover tokens
 * @author SylTi
 * @dev This allow a contract to recover any ERC20 token received in a contract by transferring the balance to the contract owner.
 * This will prevent any accidental loss of tokens.
 */
contract CanReclaimToken is Ownable {
  using SafeERC20 for ERC20Basic;

  /**
   * @dev Reclaim all ERC20Basic compatible tokens
   * @param token ERC20Basic The address of the token contract
   */
  function reclaimToken(ERC20Basic token) external onlyOwner {
    uint256 balance = token.balanceOf(this);
    token.safeTransfer(owner, balance);
  }

}

/**
 * @title Contracts that should not own Tokens
 * @author Remco Bloemen <[email protected]π.com>
 * @dev This blocks incoming ERC223 tokens to prevent accidental loss of tokens.
 * Should tokens (any ERC20Basic compatible) end up in the contract, it allows the
 * owner to reclaim the tokens.
 */
contract HasNoTokens is CanReclaimToken {

 /**
  * @dev Reject all ERC223 compatible tokens
  * @param from_ address The address that is transferring the tokens
  * @param value_ uint256 the amount of the specified token
  * @param data_ Bytes The data passed from the caller.
  */
  function tokenFallback(address from_, uint256 value_, bytes data_) external {
    from_;
    value_;
    data_;
    revert();
  }

}

contract HealthToken is StandardToken {

  string public constant name = "HealthToken";
  string public constant symbol = "HT";
  uint8 public constant decimals = 18;

  uint256 public constant INITIAL_SUPPLY = 30000000 * (10 ** uint256(decimals));

  constructor(
    address _wallet
  ) 
  public {
    totalSupply_ = INITIAL_SUPPLY;
    balances[_wallet] = INITIAL_SUPPLY;
    emit Transfer(address(0), _wallet, INITIAL_SUPPLY);
    
  }

}

contract HealthTokenCrowdsale is AllowanceCrowdsale, HasNoTokens {

  constructor
    (
      uint256 _rate, 
      address _wallet,
      StandardToken _token,
      address _tokenWallet
    ) 
    
  public
    Crowdsale(_rate, _wallet, _token)
    AllowanceCrowdsale(_tokenWallet)
  {
    discount = 25;
    rate = _rate;
    volumeDiscounts.push(VolumeDiscount(10 ether, 5));
    volumeDiscounts.push(VolumeDiscount(50 ether, 10));
    volumeDiscounts.push(VolumeDiscount(100 ether, 15));
  }
//10 50 100
  struct VolumeDiscount {
    uint256 volume;
    uint8 discount;
  }

  uint256 public rate;
  uint8 public discount;
  VolumeDiscount[] public volumeDiscounts;

  function setDiscount(uint8 _discount) external onlyOwner {
    discount = _discount;
  }

  function setRate(uint256 _rate) external onlyOwner {
    rate = _rate;
  }

  function addVolumeDiscount(uint256 _volume, uint8 _discount) external onlyOwner {
    volumeDiscounts.push(VolumeDiscount(_volume, _discount));
  }

  function clearVolumeDiscounts() external onlyOwner {
    delete volumeDiscounts;
  }

  function getVolumeDiscountsCount() public constant returns(uint) {
    return volumeDiscounts.length;
  }

  function _getTokenAmount(uint256 weiAmount) internal view returns(uint256) {
    uint256 tokensAmount = weiAmount.mul(rate);

    uint8 totalDiscount = discount;
    uint8 volumeDiscount = 0;

    for(uint i = 0; i < volumeDiscounts.length; i ++) {
      if(weiAmount >= volumeDiscounts[i].volume && volumeDiscount < volumeDiscounts[i].discount) {
        volumeDiscount = volumeDiscounts[i].discount;
      } 
    }

    totalDiscount = totalDiscount + volumeDiscount;

    if(totalDiscount > 0) {
      return tokensAmount / 100 * (100 + totalDiscount);
    }

    return tokensAmount;
  }
}
