# Supplementary material for: A study of blockchain-based liquidity cross-chain model
Source: PLoS One. 2024 Jun 11;19(6):e0302145. doi: 10.1371/journal.pone.0302145 (PMC11166350; doi:10.1371/journal.pone.0302145)
Supplement: S1 Dataset — (ZIP) [file pone.0302145.s001.zip › Dataset/ether strict equality (SE)/953.sol]

pragma solidity ^0.4.24;
/**
 * @title ERC20Basic
 * @dev Simpler version of ERC20 interface
 * @dev see https://github.com/ethereum/EIPs/issues/179
 */
contract ERC20Basic {
  uint256 public totalSupply;
  function balanceOf(address who) constant returns (uint256);
  function transfer(address to, uint256 value) returns (bool);
  event Transfer(address indexed from, address indexed to, uint256 value);
}
/**
 * @title ERC20 interface
 * @dev see https://github.com/ethereum/EIPs/issues/20
 */
contract ERC20 is ERC20Basic {
  function allowance(address owner, address spender) constant returns (uint256);
  function transferFrom(address from, address to, uint256 value) returns (bool);
  function approve(address spender, uint256 value) returns (bool);
  event Approval(address indexed owner, address indexed spender, uint256 value);
}
/**
 * @title Basic token
 * @dev Basic version of StandardToken, with no allowances. 
 */
contract BasicToken is ERC20Basic {
  using SafeMath for uint256;

  mapping(address => uint256) balances;

  /**
  * @dev transfer token for a specified address
  * @param _to The address to transfer to.
  * @param _value The amount to be transferred.
  */
  function transfer(address _to, uint256 _value) returns (bool) {
    require(_to != address(0));

    // SafeMath.sub will throw if there is not enough balance.
    balances[msg.sender] = balances[msg.sender].sub(_value);
    balances[_to] = balances[_to].add(_value);
    Transfer(msg.sender, _to, _value);
    return true;
  }

  /**
  * @dev Gets the balance of the specified address.
  * @param _owner The address to query the the balance of. 
  * @return An uint256 representing the amount owned by the passed address.
  */
  function balanceOf(address _owner) constant returns (uint256 balance) {
    return balances[_owner];
  }

}
/**
 * @title Standard ERC20 token
 *
 * @dev Implementation of the basic standard token.
 * @dev https://github.com/ethereum/EIPs/issues/20
 * @dev Based on code by FirstBlood: https://github.com/Firstbloodio/token/blob/master/smart_contract/FirstBloodToken.sol
 */
contract StandardToken is ERC20, BasicToken {

  mapping (address => mapping (address => uint256)) allowed;


  /**
   * @dev Transfer tokens from one address to another
   * @param _from address The address which you want to send tokens from
   * @param _to address The address which you want to transfer to
   * @param _value uint256 the amount of tokens to be transferred
   */
  function transferFrom(address _from, address _to, uint256 _value) returns (bool) {
    require(_to != address(0));

    var _allowance = allowed[_from][msg.sender];

    // Check is not needed because sub(_allowance, _value) will already throw if this condition is not met
    // require (_value <= _allowance);

    balances[_from] = balances[_from].sub(_value);
    balances[_to] = balances[_to].add(_value);
    allowed[_from][msg.sender] = _allowance.sub(_value);
    Transfer(_from, _to, _value);
    return true;
  }

  /**
   * @dev Approve the passed address to spend the specified amount of tokens on behalf of msg.sender.
   * @param _spender The address which will spend the funds.
   * @param _value The amount of tokens to be spent.
   */
  function approve(address _spender, uint256 _value) returns (bool) {

    // To change the approve amount you first have to reduce the addresses`
    //  allowance to zero by calling `approve(_spender, 0)` if it is not
    //  already 0 to mitigate the race condition described here:
    //  https://github.com/ethereum/EIPs/issues/20#issuecomment-263524729
    require((_value == 0) || (allowed[msg.sender][_spender] == 0));

    allowed[msg.sender][_spender] = _value;
    Approval(msg.sender, _spender, _value);
    return true;
  }

  /**
   * @dev Function to check the amount of tokens that an owner allowed to a spender.
   * @param _owner address The address which owns the funds.
   * @param _spender address The address which will spend the funds.
   * @return A uint256 specifying the amount of tokens still available for the spender.
   */
  function allowance(address _owner, address _spender) constant returns (uint256 remaining) {
    return allowed[_owner][_spender];
  }
  
  /**
   * approve should be called when allowed[_spender] == 0. To increment
   * allowed value is better to use this function to avoid 2 calls (and wait until 
   * the first transaction is mined)
   * From MonolithDAO Token.sol
   */
  function increaseApproval (address _spender, uint _addedValue) 
    returns (bool success) {
    allowed[msg.sender][_spender] = allowed[msg.sender][_spender].add(_addedValue);
    Approval(msg.sender, _spender, allowed[msg.sender][_spender]);
    return true;
  }

  function decreaseApproval (address _spender, uint _subtractedValue) 
    returns (bool success) {
    uint oldValue = allowed[msg.sender][_spender];
    if (_subtractedValue > oldValue) {
      allowed[msg.sender][_spender] = 0;
    } else {
      allowed[msg.sender][_spender] = oldValue.sub(_subtractedValue);
    }
    Approval(msg.sender, _spender, allowed[msg.sender][_spender]);
    return true;
  }

}
/**
 * @title Ownable
 * @dev The Ownable contract has an owner address, and provides basic authorization control
 * functions, this simplifies the implementation of "user permissions".
 */
contract Ownable {
  address public owner;


  event OwnershipTransferred(address indexed previousOwner, address indexed newOwner);


  /**
   * @dev The Ownable constructor sets the original `owner` of the contract to the sender
   * account.
   */
  function Ownable() {
    owner = msg.sender;
  }


  /**
   * @dev Throws if called by any account other than the owner.
   */
  modifier onlyOwner() {
    require(msg.sender == owner);
    _;
  }


  /**
   * @dev Allows the current owner to transfer control of the contract to a newOwner.
   * @param newOwner The address to transfer ownership to.
   */
  function transferOwnership(address newOwner) onlyOwner {
    require(newOwner != address(0));      
    OwnershipTransferred(owner, newOwner);
    owner = newOwner;
  }

}
/**
 * @title Mintable token
 * @dev Simple ERC20 Token example, with mintable token creation
 * @dev Issue: * https://github.com/OpenZeppelin/zeppelin-solidity/issues/120
 * Based on code by TokenMarketNet: https://github.com/TokenMarketNet/ico/blob/master/contracts/MintableToken.sol
 */
contract MintableToken is StandardToken, Ownable {
  event Mint(address indexed to, uint256 amount);
  event MintFinished();

  bool public mintingFinished = false;


  modifier canMint() {
    require(!mintingFinished);
    _;
  }

  /**
   * @dev Function to mint tokens
   * @param _to The address that will receive the minted tokens.
   * @param _amount The amount of tokens to mint.
   * @return A boolean that indicates if the operation was successful.
   */
  function mint(address _to, uint256 _amount) onlyOwner canMint returns (bool) {
    totalSupply = totalSupply.add(_amount);
    balances[_to] = balances[_to].add(_amount);
    Mint(_to, _amount);
    Transfer(0x0, _to, _amount);
    return true;
  }

  /**
   * @dev Function to stop minting new tokens.
   * @return True if the operation was successful.
   */
  function finishMinting() onlyOwner returns (bool) {
    mintingFinished = true;
    MintFinished();
    return true;
  }
}
/**
 * @title SafeMath
 * @dev Math operations with safety checks that throw on error
 */
library SafeMath {
  function mul(uint256 a, uint256 b) internal constant returns (uint256) {
    uint256 c = a * b;
    assert(a == 0 || c / a == b);
    return c;
  }

  function div(uint256 a, uint256 b) internal constant returns (uint256) {
    // assert(b > 0); // Solidity automatically throws when dividing by 0
    uint256 c = a / b;
    // assert(a == b * c + a % b); // There is no case in which this doesn't hold
    return c;
  }

  function sub(uint256 a, uint256 b) internal constant returns (uint256) {
    assert(b <= a);
    return a - b;
  }

  function add(uint256 a, uint256 b) internal constant returns (uint256) {
    uint256 c = a + b;
    assert(c >= a);
    return c;
  }
}
/**
 * @title Pausable
 * @dev Base contract which allows children to implement an emergency stop mechanism.
 */
contract Pausable is Ownable {
  event Pause();
  event Unpause();

  bool public paused = true;


  /**
   * @dev Modifier to make a function callable only when the contract is not paused.
   */
  modifier whenNotPaused() {
    require(!paused);
    _;
  }

  /**
   * @dev Modifier to make a function callable only when the contract is paused.
   */
  modifier whenPaused() {
    require(paused);
    _;
  }

  /**
   * @dev called by the owner to pause, triggers stopped state
   */
  function pause() onlyOwner whenNotPaused public {
    paused = true;
    Pause();
  }

  /**
   * @dev called by the owner to unpause, returns to normal state
   */
  function unpause() onlyOwner whenPaused public {
    paused = false;
    Unpause();
  }
}
/**
 * @title Pausable token
 *
 * @dev StandardToken modified with pausable transfers.
 **/
contract PausableToken is StandardToken, Pausable {

  function transfer(address _to, uint256 _value) public whenNotPaused returns (bool) {
    return super.transfer(_to, _value);
  }

  function transferFrom(address _from, address _to, uint256 _value) public whenNotPaused returns (bool) {
    return super.transferFrom(_from, _to, _value);
  }

  function approve(address _spender, uint256 _value) public whenNotPaused returns (bool) {
    return super.approve(_spender, _value);
  }

  function increaseApproval(address _spender, uint _addedValue) public whenNotPaused returns (bool success) {
    return super.increaseApproval(_spender, _addedValue);
  }

  function decreaseApproval(address _spender, uint _subtractedValue) public whenNotPaused returns (bool success) {
    return super.decreaseApproval(_spender, _subtractedValue);
  }
}
/**
 * contract MinterStorePool
 **/
contract MinterStorePool is PausableToken, MintableToken {

  string public constant name = "MinterStorePool";
  string public constant symbol = "MSP";
  uint8 public constant decimals = 18;
}
/**
 * contract MinterStorePoolCrowdsale
 **/
contract MinterStorePoolCrowdsale is Ownable {

using SafeMath for uint;

address public multisigWallet;
uint public startRound;
uint public periodRound;
uint public altCapitalization;
uint public totalCapitalization;

MinterStorePool public token = new MinterStorePool ();

function MinterStorePoolCrowdsale () public {
	multisigWallet = 0xdee04DfdC6C93D51468ba5cd90457Ac0B88055FD;
	startRound = 1534118340;
	periodRound = 80;
	altCapitalization = 0;
	totalCapitalization = 2000 ether;
	}

modifier CrowdsaleIsOn() {
	require(now >= startRound && now <= startRound + periodRound * 1 days);
	_;
	}
modifier TotalCapitalization() {
	require(multisigWallet.balance + altCapitalization <= totalCapitalization);
	_;
	}

function setMultisigWallet (address newMultisigWallet) public onlyOwner {
	require(newMultisigWallet != 0X0);
	multisigWallet = newMultisigWallet;
	}
	
function setStartRound (uint newStartRound) public onlyOwner {
	startRound = newStartRound;
	}
function setPeriodRound (uint newPeriodRound) public onlyOwner {
	periodRound = newPeriodRound;
	} 
function setAltCapitalization (uint newAltCapitalization) public onlyOwner {
	altCapitalization = newAltCapitalization;
	}
function setTotalCapitalization (uint newTotalCapitalization) public onlyOwner {
	totalCapitalization = newTotalCapitalization;
	}
	
function () external payable {
	createTokens (msg.sender, msg.value);
	}

function createTokens (address recipient, uint etherDonat) internal CrowdsaleIsOn TotalCapitalization {
	require(etherDonat > 0); // etherDonat in wei
	require(recipient != 0X0);
	multisigWallet.transfer(etherDonat);
    uint tokens = 10000000000000; //0,00001 btc
	token.mint(recipient, tokens);
	}

function customCreateTokens(address recipient, uint btcDonat) public CrowdsaleIsOn TotalCapitalization onlyOwner {
	require(btcDonat > 0); // etherDonat in wei
	require(recipient != 0X0);
    uint tokens = btcDonat;
	token.mint(recipient, tokens);
	}

function retrieveTokens (address addressToken, address wallet) public onlyOwner {
	ERC20 alientToken = ERC20 (addressToken);
	alientToken.transfer(wallet, alientToken.balanceOf(this));
	}

function finishMinting () public onlyOwner {
	token.finishMinting();
	}

function setOwnerToken (address newOwnerToken) public onlyOwner {
	require(newOwnerToken != 0X0);
	token.transferOwnership(newOwnerToken); 
	}
}
