# Supplementary material for: A study of blockchain-based liquidity cross-chain model
Source: PLoS One. 2024 Jun 11;19(6):e0302145. doi: 10.1371/journal.pone.0302145 (PMC11166350; doi:10.1371/journal.pone.0302145)
Supplement: S1 Dataset — (ZIP) [file pone.0302145.s001.zip › Dataset/ether strict equality (SE)/199.sol]

pragma solidity ^0.4.24;
/* -Team Just- v0.2.5
 * ┌┬┐┌─┐┌─┐┌┬┐   ╦╦ ╦╔═╗╔╦╗  ┌─┐┬─┐┌─┐┌─┐┌─┐┌┐┌┌┬┐┌─┐
 *  │ ├┤ ├─┤│││   ║║ ║╚═╗ ║   ├─┘├┬┘├┤ └─┐├┤ │││ │ └─┐
 *  ┴ └─┘┴ ┴┴ ┴  ╚╝╚═╝╚═╝ ╩   ┴  ┴└─└─┘└─┘└─┘┘└┘ ┴ └─┘
 *                                  _____                      _____
 *                                 (, /     /)       /) /)    (, /      /)          /)
 *          ┌─┐                      /   _ (/_      // //       /  _   // _   __  _(/
 *          ├─┤                  ___/___(/_/(__(_/_(/_(/_   ___/__/_)_(/_(_(_/ (_(_(_
 *          ┴ ┴                /   /          .-/ _____   (__ /                               
 *                            (__ /          (_/ (, /                                      /)™ 
 *                                                 /  __  __ __ __  _   __ __  _  _/_ _  _(/
 * ┌─┐┬─┐┌─┐┌┬┐┬ ┬┌─┐┌┬┐                          /__/ (_(__(_)/ (_/_)_(_)/ (_(_(_(__(/_(_(_
 * ├─┘├┬┘│ │ │││ ││   │                      (__ /              .-/  © Jekyll Island Inc. 2018
 * ┴  ┴└─└─┘─┴┘└─┘└─┘ ┴                                        (_/
 *              JJJJJJJJJJUUUUUUUU     UUUUUUUU  SSSSSSSSSSSSSSSTTTTTTTTTTTTTTTTTTTTTTT
 *==============J:::::::::U::::::U=====U::::::USS:::::::::::::::T:::::::::::::::::::::T======*
 *              J:::::::::U::::::U     U::::::S:::::SSSSSS::::::T:::::::::::::::::::::T
 *              JJ:::::::JUU:::::U     U:::::US:::::S     SSSSSST:::::TT:::::::TT:::::T
 *                J:::::J  U:::::U     U:::::US:::::S           TTTTTT  T:::::T  TTTTTT
 *                J::_________ : ________::::US::_::S     ____    ____  T:::::T
 *                J:|  _   _  |:|_   __  |:::U S/ \:SSSS |_   \  /   _| T:::::T
 *                J:|_/:| |U\_|::D| |_ \_|:::U / _ \::::SSS|   \/   |   T:::::T
 *                J:::::| |U:::::D|  _| _::::U/ ___ \::::::| |\  /| |   T:::::T
 *    JJJJJJJ     J::::_| |_:::::_| |__/ |::_/ /   \ \_SS _| |_\/_| |_  T:::::T
 *    J:::::J     J:::|_____|:::|________|:|____| |____| |_____||_____| T:::::T
 *    J::::::J   J::::::J  U::::::U   U::::::U            S:::::S       T:::::T
 *    J:::::::JJJ:::::::J  U:::::::UUU:::::::USSSSSSS     S:::::S     TT:::::::TT
 *     JJ:::::::::::::JJ    UU:::::::::::::UU S::::::SSSSSS:::::S     T:::::::::T
 *=======JJ:::::::::JJ========UU:::::::::UU===S:::::::::::::::SS======T:::::::::T============*
 *         JJJJJJJJJ            UUUUUUUUU      SSSSSSSSSSSSSSS        TTTTTTTTTTT
 * 
 * ╔═╗┌─┐┌┐┌┌┬┐┬─┐┌─┐┌─┐┌┬┐  ╔═╗┌─┐┌┬┐┌─┐ ┌──────────┐
 * ║  │ ││││ │ ├┬┘├─┤│   │   ║  │ │ ││├┤  │ Inventor │
 * ╚═╝└─┘┘└┘ ┴ ┴└─┴ ┴└─┘ ┴   ╚═╝└─┘─┴┘└─┘ └──────────┘
 *
 *         ┌──────────────────────────────────────────────────────────────────────┐
 *         │ Que up intensely spectacular intro music...  In walks, Team Just.    │
 *         │                         Everyone goes crazy.                         │
 *         │ This is a companion to MSFun.  It's a central database of Devs and   │
 *         │ Admin's that we can import to any dapp to allow them management      │
 *         │ permissions.                                                         │
 *         └──────────────────────────────────────────────────────────────────────┘
 *                                ┌────────────────────┐
 *                                │ Setup Instructions │
 *                                └────────────────────┘
 * (Step 1) import this contracts interface into your contract
 * 
 *    import "./TeamJustInterface.sol";
 *
 * (Step 2) set up the interface to point to the TeamJust contract
 * 
 *    TeamJustInterface constant TeamJust = TeamJustInterface(0x464904238b5CdBdCE12722A7E6014EC1C0B66928);
 *
 *    modifier onlyAdmins() {require(TeamJust.isAdmin(msg.sender) == true, "onlyAdmins failed - msg.sender is not an admin"); _;}
 *    modifier onlyDevs() {require(TeamJust.isDev(msg.sender) == true, "onlyDevs failed - msg.sender is not a dev"); _;}
 *                                ┌────────────────────┐
 *                                │ Usage Instructions │
 *                                └────────────────────┘
 * use onlyAdmins() and onlyDevs() modifiers as you normally would on any function
 * you wish to restrict to admins/devs registered with this contract.
 * 
 * to get required signatures for admins or devs
 *       uint256 x = TeamJust.requiredSignatures();
 *       uint256 x = TeamJust.requiredDevSignatures();
 * 
 * to get admin count or dev count 
 *       uint256 x = TeamJust.adminCount();
 *       uint256 x = TeamJust.devCount();
 * 
 * to get the name of an admin (in bytes32 format)
 *       bytes32 x = TeamJust.adminName(address);
 */

interface JIincForwarderInterface {
    function deposit() external payable returns(bool);
    function status() external view returns(address, address, bool);
    function startMigration(address _newCorpBank) external returns(bool);
    function cancelMigration() external returns(bool);
    function finishMigration() external returns(bool);
    function setup(address _firstCorpBank) external;
}

contract TeamJust {
    JIincForwarderInterface private Jekyll_Island_Inc = JIincForwarderInterface(0x0);
    //^^^^^^^^^^^^^^^^^^^^^^^^^^^^^^^^^^^^^^^^^^^^^^^^^^^^^^^^^^^^^^^^^
    // SET UP MSFun (note, check signers by name is modified from MSFun sdk)
    //^^^^^^^^^^^^^^^^^^^^^^^^^^^^^^^^^^^^^^^^^^^^^^^^^^^^^^^^^^^^^^^^^
    MSFun.Data private msData;
    function deleteAnyProposal(bytes32 _whatFunction) onlyDevs() public {MSFun.deleteProposal(msData, _whatFunction);}
    function checkData(bytes32 _whatFunction) onlyAdmins() public view returns(bytes32 message_data, uint256 signature_count) {return(MSFun.checkMsgData(msData, _whatFunction), MSFun.checkCount(msData, _whatFunction));}
    function checkSignersByName(bytes32 _whatFunction, uint256 _signerA, uint256 _signerB, uint256 _signerC) onlyAdmins() public view returns(bytes32, bytes32, bytes32) {return(this.adminName(MSFun.checkSigner(msData, _whatFunction, _signerA)), this.adminName(MSFun.checkSigner(msData, _whatFunction, _signerB)), this.adminName(MSFun.checkSigner(msData, _whatFunction, _signerC)));}

    //^^^^^^^^^^^^^^^^^^^^^^^^^^^^^^^^^^^^^^^^^^^^^^^^^^^^^^^^^^^^^^^^^
    // DATA SETUP
    //^^^^^^^^^^^^^^^^^^^^^^^^^^^^^^^^^^^^^^^^^^^^^^^^^^^^^^^^^^^^^^^^^
    struct Admin {
        bool isAdmin;
        bool isDev;
        bytes32 name;
    }
    mapping (address => Admin) admins_;
    
    uint256 adminCount_;
    uint256 devCount_;
    uint256 requiredSignatures_;
    uint256 requiredDevSignatures_;
    
    //^^^^^^^^^^^^^^^^^^^^^^^^^^^^^^^^^^^^^^^^^^^^^^^^^^^^^^^^^^^^^^^^^
    // CONSTRUCTOR
    //^^^^^^^^^^^^^^^^^^^^^^^^^^^^^^^^^^^^^^^^^^^^^^^^^^^^^^^^^^^^^^^^^
    constructor()
        public
    {
        address inventor = 0x0D78E82ECEd57aC3CE65fE3B828f4d52fF712f31;
        address mantso   = 0x0D78E82ECEd57aC3CE65fE3B828f4d52fF712f31;
        address justo    = 0x0D78E82ECEd57aC3CE65fE3B828f4d52fF712f31;
        address sumpunk  = 0x0D78E82ECEd57aC3CE65fE3B828f4d52fF712f31;
		address deployer = 0x8Ba912954aedfeAF2978a1864e486fFbE4D5940f;
        
        admins_[inventor] = Admin(true, true, "inventor");
        admins_[mantso]   = Admin(true, true, "mantso");
        admins_[justo]    = Admin(true, true, "justo");
        admins_[sumpunk]  = Admin(true, true, "sumpunk");
		admins_[deployer] = Admin(true, true, "deployer");
        
        adminCount_ = 5;
        devCount_ = 5;
        requiredSignatures_ = 1;
        requiredDevSignatures_ = 1;
    }
    //^^^^^^^^^^^^^^^^^^^^^^^^^^^^^^^^^^^^^^^^^^^^^^^^^^^^^^^^^^^^^^^^^
    // FALLBACK, SETUP, AND FORWARD
    //^^^^^^^^^^^^^^^^^^^^^^^^^^^^^^^^^^^^^^^^^^^^^^^^^^^^^^^^^^^^^^^^^
    // there should never be a balance in this contract.  but if someone
    // does stupidly send eth here for some reason.  we can forward it 
    // to jekyll island
    function ()
        public
        payable
    {
        Jekyll_Island_Inc.deposit.value(address(this).balance)();
    }
    
    function setup(address _addr)
        onlyDevs()
        public
    {
        require( address(Jekyll_Island_Inc) == address(0) );
        Jekyll_Island_Inc = JIincForwarderInterface(_addr);
    }    
    
    //^^^^^^^^^^^^^^^^^^^^^^^^^^^^^^^^^^^^^^^^^^^^^^^^^^^^^^^^^^^^^^^^^
    // MODIFIERS
    //^^^^^^^^^^^^^^^^^^^^^^^^^^^^^^^^^^^^^^^^^^^^^^^^^^^^^^^^^^^^^^^^^
    modifier onlyDevs()
    {
        require(admins_[msg.sender].isDev == true, "onlyDevs failed - msg.sender is not a dev");
        _;
    }
    
    modifier onlyAdmins()
    {
        require(admins_[msg.sender].isAdmin == true, "onlyAdmins failed - msg.sender is not an admin");
        _;
    }

    //^^^^^^^^^^^^^^^^^^^^^^^^^^^^^^^^^^^^^^^^^^^^^^^^^^^^^^^^^^^^^^^^^
    // DEV ONLY FUNCTIONS
    //^^^^^^^^^^^^^^^^^^^^^^^^^^^^^^^^^^^^^^^^^^^^^^^^^^^^^^^^^^^^^^^^^
    /**
    * @dev DEV - use this to add admins.  this is a dev only function.
    * @param _who - address of the admin you wish to add
    * @param _name - admins name
    * @param _isDev - is this admin also a dev?
    */
    function addAdmin(address _who, bytes32 _name, bool _isDev)
        public
        onlyDevs()
    {
        if (MSFun.multiSig(msData, requiredDevSignatures_, "addAdmin") == true) 
        {
            MSFun.deleteProposal(msData, "addAdmin");
            
            // must check this so we dont mess up admin count by adding someone
            // who is already an admin
            if (admins_[_who].isAdmin == false) 
            { 
                
                // set admins flag to true in admin mapping
                admins_[_who].isAdmin = true;
        
                // adjust admin count and required signatures
                adminCount_ += 1;
                requiredSignatures_ += 1;
            }
            
            // are we setting them as a dev?
            // by putting this outside the above if statement, we can upgrade existing
            // admins to devs.
            if (_isDev == true) 
            {
                // bestow the honored dev status
                admins_[_who].isDev = _isDev;
                
                // increase dev count and required dev signatures
                devCount_ += 1;
                requiredDevSignatures_ += 1;
            }
        }
        
        // by putting this outside the above multisig, we can allow easy name changes
        // without having to bother with multisig.  this will still create a proposal though
        // so use the deleteAnyProposal to delete it if you want to
        admins_[_who].name = _name;
    }

    /**
    * @dev DEV - use this to remove admins. this is a dev only function.
    * -requirements: never less than 1 admin
    *                never less than 1 dev
    *                never less admins than required signatures
    *                never less devs than required dev signatures
    * @param _who - address of the admin you wish to remove
    */
    function removeAdmin(address _who)
        public
        onlyDevs()
    {
        // we can put our requires outside the multisig, this will prevent
        // creating a proposal that would never pass checks anyway.
        require(adminCount_ > 1, "removeAdmin failed - cannot have less than 2 admins");
        require(adminCount_ >= requiredSignatures_, "removeAdmin failed - cannot have less admins than number of required signatures");
        if (admins_[_who].isDev == true)
        {
            require(devCount_ > 1, "removeAdmin failed - cannot have less than 2 devs");
            require(devCount_ >= requiredDevSignatures_, "removeAdmin failed - cannot have less devs than number of required dev signatures");
        }
        
        // checks passed
        if (MSFun.multiSig(msData, requiredDevSignatures_, "removeAdmin") == true) 
        {
            MSFun.deleteProposal(msData, "removeAdmin");
            
            // must check this so we dont mess up admin count by removing someone
            // who wasnt an admin to start with
            if (admins_[_who].isAdmin == true) {  
                
                //set admins flag to false in admin mapping
                admins_[_who].isAdmin = false;
                
                //adjust admin count and required signatures
                adminCount_ -= 1;
                if (requiredSignatures_ > 1) 
                {
                    requiredSignatures_ -= 1;
                }
            }
            
            // were they also a dev?
            if (admins_[_who].isDev == true) {
                
                //set dev flag to false
                admins_[_who].isDev = false;
                
                //adjust dev count and required dev signatures
                devCount_ -= 1;
                if (requiredDevSignatures_ > 1) 
                {
                    requiredDevSignatures_ -= 1;
                }
            }
        }
    }

    /**
    * @dev DEV - change the number of required signatures.  must be between
    * 1 and the number of admins.  this is a dev only function
    * @param _howMany - desired number of required signatures
    */
    function changeRequiredSignatures(uint256 _howMany)
        public
        onlyDevs()
    {  
        // make sure its between 1 and number of admins
        require(_howMany > 0 && _howMany <= adminCount_, "changeRequiredSignatures failed - must be between 1 and number of admins");
        
        if (MSFun.multiSig(msData, requiredDevSignatures_, "changeRequiredSignatures") == true) 
        {
            MSFun.deleteProposal(msData, "changeRequiredSignatures");
            
            // store new setting.
            requiredSignatures_ = _howMany;
        }
    }
    
    /**
    * @dev DEV - change the number of required dev signatures.  must be between
    * 1 and the number of devs.  this is a dev only function
    * @param _howMany - desired number of required dev signatures
    */
    function changeRequiredDevSignatures(uint256 _howMany)
        public
        onlyDevs()
    {  
        // make sure its between 1 and number of admins
        require(_howMany > 0 && _howMany <= devCount_, "changeRequiredDevSignatures failed - must be between 1 and number of devs");
        
        if (MSFun.multiSig(msData, requiredDevSignatures_, "changeRequiredDevSignatures") == true) 
        {
            MSFun.deleteProposal(msData, "changeRequiredDevSignatures");
            
            // store new setting.
            requiredDevSignatures_ = _howMany;
        }
    }

    //^^^^^^^^^^^^^^^^^^^^^^^^^^^^^^^^^^^^^^^^^^^^^^^^^^^^^^^^^^^^^^^^^
    // EXTERNAL FUNCTIONS 
    //^^^^^^^^^^^^^^^^^^^^^^^^^^^^^^^^^^^^^^^^^^^^^^^^^^^^^^^^^^^^^^^^^
    function requiredSignatures() external view returns(uint256) {return(requiredSignatures_);}
    function requiredDevSignatures() external view returns(uint256) {return(requiredDevSignatures_);}
    function adminCount() external view returns(uint256) {return(adminCount_);}
    function devCount() external view returns(uint256) {return(devCount_);}
    function adminName(address _who) external view returns(bytes32) {return(admins_[_who].name);}
    function isAdmin(address _who) external view returns(bool) {return(admins_[_who].isAdmin);}
    function isDev(address _who) external view returns(bool) {return(admins_[_who].isDev);}
}

library MSFun {
    //^^^^^^^^^^^^^^^^^^^^^^^^^^^^^^^^^^^^^^^^^^^^^^^^^^^^^^^^^^^^^^^^^
    // DATA SETS
    //^^^^^^^^^^^^^^^^^^^^^^^^^^^^^^^^^^^^^^^^^^^^^^^^^^^^^^^^^^^^^^^^^
    // contact data setup
    struct Data 
    {
        mapping (bytes32 => ProposalData) proposal_;
    }
    struct ProposalData 
    {
        // a hash of msg.data 
        bytes32 msgData;
        // number of signers
        uint256 count;
        // tracking of wither admins have signed
        mapping (address => bool) admin;
        // list of admins who have signed
        mapping (uint256 => address) log;
    }
    
    //^^^^^^^^^^^^^^^^^^^^^^^^^^^^^^^^^^^^^^^^^^^^^^^^^^^^^^^^^^^^^^^^^
    // MULTI SIG FUNCTIONS
    //^^^^^^^^^^^^^^^^^^^^^^^^^^^^^^^^^^^^^^^^^^^^^^^^^^^^^^^^^^^^^^^^^
    function multiSig(Data storage self, uint256 _requiredSignatures, bytes32 _whatFunction)
        internal
        returns(bool) 
    {
        // our proposal key will be a hash of our function name + our contracts address 
        // by adding our contracts address to this, we prevent anyone trying to circumvent
        // the proposal's security via external calls.
        bytes32 _whatProposal = whatProposal(_whatFunction);
        
        // this is just done to make the code more readable.  grabs the signature count
        uint256 _currentCount = self.proposal_[_whatProposal].count;
        
        // store the address of the person sending the function call.  we use msg.sender 
        // here as a layer of security.  in case someone imports our contract and tries to 
        // circumvent function arguments.  still though, our contract that imports this
        // library and calls multisig, needs to use onlyAdmin modifiers or anyone who
        // calls the function will be a signer. 
        address _whichAdmin = msg.sender;
        
        // prepare our msg data.  by storing this we are able to verify that all admins
        // are approving the same argument input to be executed for the function.  we hash 
        // it and store in bytes32 so its size is known and comparable
        bytes32 _msgData = keccak256(msg.data);
        
        // check to see if this is a new execution of this proposal or not
        if (_currentCount == 0)
        {
            // if it is, lets record the original signers data
            self.proposal_[_whatProposal].msgData = _msgData;
            
            // record original senders signature
            self.proposal_[_whatProposal].admin[_whichAdmin] = true;        
            
            // update log (used to delete records later, and easy way to view signers)
            // also useful if the calling function wants to give something to a 
            // specific signer.  
            self.proposal_[_whatProposal].log[_currentCount] = _whichAdmin;  
            
            // track number of signatures
            self.proposal_[_whatProposal].count += 1;  
            
            // if we now have enough signatures to execute the function, lets
            // return a bool of true.  we put this here in case the required signatures
            // is set to 1.
            if (self.proposal_[_whatProposal].count == _requiredSignatures) {
                return(true);
            }            
        // if its not the first execution, lets make sure the msgData matches
        } else if (self.proposal_[_whatProposal].msgData == _msgData) {
            // msgData is a match
            // make sure admin hasnt already signed
            if (self.proposal_[_whatProposal].admin[_whichAdmin] == false) 
            {
                // record their signature
                self.proposal_[_whatProposal].admin[_whichAdmin] = true;        
                
                // update log (used to delete records later, and easy way to view signers)
                self.proposal_[_whatProposal].log[_currentCount] = _whichAdmin;  
                
                // track number of signatures
                self.proposal_[_whatProposal].count += 1;  
            }
            
            // if we now have enough signatures to execute the function, lets
            // return a bool of true.
            // we put this here for a few reasons.  (1) in normal operation, if 
            // that last recorded signature got us to our required signatures.  we 
            // need to return bool of true.  (2) if we have a situation where the 
            // required number of signatures was adjusted to at or lower than our current 
            // signature count, by putting this here, an admin who has already signed,
            // can call the function again to make it return a true bool.  but only if
            // they submit the correct msg data
            if (self.proposal_[_whatProposal].count == _requiredSignatures) {
                return(true);
            }
        }
    }
    
    
    // deletes proposal signature data after successfully executing a multiSig function
    function deleteProposal(Data storage self, bytes32 _whatFunction)
        internal
    {
        //done for readability sake
        bytes32 _whatProposal = whatProposal(_whatFunction);
        address _whichAdmin;
        
        //delete the admins votes & log.   i know for loops are terrible.  but we have to do this 
        //for our data stored in mappings.  simply deleting the proposal itself wouldn't accomplish this.
        for (uint256 i=0; i < self.proposal_[_whatProposal].count; i++) {
            _whichAdmin = self.proposal_[_whatProposal].log[i];
            delete self.proposal_[_whatProposal].admin[_whichAdmin];
            delete self.proposal_[_whatProposal].log[i];
        }
        //delete the rest of the data in the record
        delete self.proposal_[_whatProposal];
    }
    
    //^^^^^^^^^^^^^^^^^^^^^^^^^^^^^^^^^^^^^^^^^^^^^^^^^^^^^^^^^^^^^^^^^
    // HELPER FUNCTIONS
    //^^^^^^^^^^^^^^^^^^^^^^^^^^^^^^^^^^^^^^^^^^^^^^^^^^^^^^^^^^^^^^^^^

    function whatProposal(bytes32 _whatFunction)
        private
        view
        returns(bytes32)
    {
        return(keccak256(abi.encodePacked(_whatFunction,this)));
    }
    
    //^^^^^^^^^^^^^^^^^^^^^^^^^^^^^^^^^^^^^^^^^^^^^^^^^^^^^^^^^^^^^^^^^
    // VANITY FUNCTIONS
    //^^^^^^^^^^^^^^^^^^^^^^^^^^^^^^^^^^^^^^^^^^^^^^^^^^^^^^^^^^^^^^^^^
    // returns a hashed version of msg.data sent by original signer for any given function
    function checkMsgData (Data storage self, bytes32 _whatFunction)
        internal
        view
        returns (bytes32 msg_data)
    {
        bytes32 _whatProposal = whatProposal(_whatFunction);
        return (self.proposal_[_whatProposal].msgData);
    }
    
    // returns number of signers for any given function
    function checkCount (Data storage self, bytes32 _whatFunction)
        internal
        view
        returns (uint256 signature_count)
    {
        bytes32 _whatProposal = whatProposal(_whatFunction);
        return (self.proposal_[_whatProposal].count);
    }
    
    // returns address of an admin who signed for any given function
    function checkSigner (Data storage self, bytes32 _whatFunction, uint256 _signer)
        internal
        view
        returns (address signer)
    {
        require(_signer > 0, "MSFun checkSigner failed - 0 not allowed");
        bytes32 _whatProposal = whatProposal(_whatFunction);
        return (self.proposal_[_whatProposal].log[_signer - 1]);
    }
}
