# Supplementary material for: A study of blockchain-based liquidity cross-chain model
Source: PLoS One. 2024 Jun 11;19(6):e0302145. doi: 10.1371/journal.pone.0302145 (PMC11166350; doi:10.1371/journal.pone.0302145)
Supplement: S1 Dataset — (ZIP) [file pone.0302145.s001.zip › Dataset/ether strict equality (SE)/412.sol]

pragma solidity ^0.4.11;

contract Presale {
    bool isClosed;
    struct Deposit { address buyer; uint amount; }
    uint refundDate;
    address fiduciary = msg.sender;
    Deposit[] public Deposits;
    mapping (address => uint) public total;

    function() public payable { }

    function init(uint date)
    {
        refundDate = date;
    }

    function deposit()
    public payable {
        if (msg.value >= 0.5 ether && msg.sender!=0x0)
        {
            Deposit newDeposit;
            newDeposit.buyer = msg.sender;
            newDeposit.amount = msg.value;
            Deposits.push(newDeposit);
            total[msg.sender] += msg.value;
        }
        if (this.balance >= 100 ether)
        {
            isClosed = true;
        }
    }

    function refund(uint amount)
    public {
        if (now >= refundDate && isClosed==false)
        {
            if (amount <= total[msg.sender] && amount > 0)
            {
                msg.sender.transfer(amount);
            }
        }
    }
    
    function close()
    public {
        if (msg.sender == fiduciary)
        {
            msg.sender.transfer(this.balance);
        }
    }
}
