# Supplementary material for: A study of blockchain-based liquidity cross-chain model
Source: PLoS One. 2024 Jun 11;19(6):e0302145. doi: 10.1371/journal.pone.0302145 (PMC11166350; doi:10.1371/journal.pone.0302145)
Supplement: S1 Dataset — (ZIP) [file pone.0302145.s001.zip › Dataset/ether strict equality (SE)/1525.sol]

pragma solidity 0.4.24;

/**
 * @title Ownable
 * @dev The Ownable contract has an owner address, and provides basic authorization control
 * functions, this simplifies the implementation of "user permissions".
 */
contract Ownable {
  address public owner;


  event OwnershipRenounced(address indexed previousOwner);
  event OwnershipTransferred(
    address indexed previousOwner,
    address indexed newOwner
  );


  /**
   * @dev The Ownable constructor sets the original `owner` of the contract to the sender
   * account.
   */
  constructor() public {
    owner = msg.sender;
  }

  /**
   * @dev Throws if called by any account other than the owner.
   */
  modifier onlyOwner() {
    require(msg.sender == owner);
    _;
  }

  /**
   * @dev Allows the current owner to relinquish control of the contract.
   * @notice Renouncing to ownership will leave the contract without an owner.
   * It will not be possible to call the functions with the `onlyOwner`
   * modifier anymore.
   */
  function renounceOwnership() public onlyOwner {
    emit OwnershipRenounced(owner);
    owner = address(0);
  }

  /**
   * @dev Allows the current owner to transfer control of the contract to a newOwner.
   * @param _newOwner The address to transfer ownership to.
   */
  function transferOwnership(address _newOwner) public onlyOwner {
    _transferOwnership(_newOwner);
  }

  /**
   * @dev Transfers control of the contract to a newOwner.
   * @param _newOwner The address to transfer ownership to.
   */
  function _transferOwnership(address _newOwner) internal {
    require(_newOwner != address(0));
    emit OwnershipTransferred(owner, _newOwner);
    owner = _newOwner;
  }
}

/**
 * @title ERC20Basic
 * @dev Simpler version of ERC20 interface
 * See https://github.com/ethereum/EIPs/issues/179
 */
contract ERC20Basic {
  function totalSupply() public view returns (uint256);
  function balanceOf(address who) public view returns (uint256);
  function transfer(address to, uint256 value) public returns (bool);
  event Transfer(address indexed from, address indexed to, uint256 value);
}

/**
 * @title ERC20 interface
 * @dev see https://github.com/ethereum/EIPs/issues/20
 */
contract ERC20 is ERC20Basic {
  function allowance(address owner, address spender)
    public view returns (uint256);

  function transferFrom(address from, address to, uint256 value)
    public returns (bool);

  function approve(address spender, uint256 value) public returns (bool);
  event Approval(
    address indexed owner,
    address indexed spender,
    uint256 value
  );
}

/**
 * @title Contracts that should not own Ether
 * @author Remco Bloemen <[email protected]π.com>
 * @dev This tries to block incoming ether to prevent accidental loss of Ether. Should Ether end up
 * in the contract, it will allow the owner to reclaim this ether.
 * @notice Ether can still be sent to this contract by:
 * calling functions labeled `payable`
 * `selfdestruct(contract_address)`
 * mining directly to the contract address
 */
contract HasNoEther is Ownable {

  /**
  * @dev Constructor that rejects incoming Ether
  * The `payable` flag is added so we can access `msg.value` without compiler warning. If we
  * leave out payable, then Solidity will allow inheriting contracts to implement a payable
  * constructor. By doing it this way we prevent a payable constructor from working. Alternatively
  * we could use assembly to access msg.value.
  */
  constructor() public payable {
    require(msg.value == 0);
  }

  /**
   * @dev Disallows direct send by settings a default function without the `payable` flag.
   */
  function() external {
  }

  /**
   * @dev Transfer all Ether held by the contract to the owner.
   */
  function reclaimEther() external onlyOwner {
    owner.transfer(address(this).balance);
  }
}

/**
 * @title SafeERC20
 * @dev Wrappers around ERC20 operations that throw on failure.
 * To use this library you can add a `using SafeERC20 for ERC20;` statement to your contract,
 * which allows you to call the safe operations as `token.safeTransfer(...)`, etc.
 */
library SafeERC20 {
  function safeTransfer(ERC20Basic token, address to, uint256 value) internal {
    require(token.transfer(to, value));
  }

  function safeTransferFrom(
    ERC20 token,
    address from,
    address to,
    uint256 value
  )
    internal
  {
    require(token.transferFrom(from, to, value));
  }

  function safeApprove(ERC20 token, address spender, uint256 value) internal {
    require(token.approve(spender, value));
  }
}

/**
 * @title Contracts that should be able to recover tokens
 * @author SylTi
 * @dev This allow a contract to recover any ERC20 token received in a contract by transferring the balance to the contract owner.
 * This will prevent any accidental loss of tokens.
 */
contract CanReclaimToken is Ownable {
  using SafeERC20 for ERC20Basic;

  /**
   * @dev Reclaim all ERC20Basic compatible tokens
   * @param token ERC20Basic The address of the token contract
   */
  function reclaimToken(ERC20Basic token) external onlyOwner {
    uint256 balance = token.balanceOf(this);
    token.safeTransfer(owner, balance);
  }

}

/**
 * @title Contracts that should not own Tokens
 * @author Remco Bloemen <[email protected]π.com>
 * @dev This blocks incoming ERC223 tokens to prevent accidental loss of tokens.
 * Should tokens (any ERC20Basic compatible) end up in the contract, it allows the
 * owner to reclaim the tokens.
 */
contract HasNoTokens is CanReclaimToken {

 /**
  * @dev Reject all ERC223 compatible tokens
  * @param from_ address The address that is transferring the tokens
  * @param value_ uint256 the amount of the specified token
  * @param data_ Bytes The data passed from the caller.
  */
  function tokenFallback(address from_, uint256 value_, bytes data_) external {
    from_;
    value_;
    data_;
    revert();
  }

}

/**
 * @title Contracts that should not own Contracts
 * @author Remco Bloemen <[email protected]π.com>
 * @dev Should contracts (anything Ownable) end up being owned by this contract, it allows the owner
 * of this contract to reclaim ownership of the contracts.
 */
contract HasNoContracts is Ownable {

  /**
   * @dev Reclaim ownership of Ownable contracts
   * @param contractAddr The address of the Ownable to be reclaimed.
   */
  function reclaimContract(address contractAddr) external onlyOwner {
    Ownable contractInst = Ownable(contractAddr);
    contractInst.transferOwnership(owner);
  }
}

/**
 * @title Base contract for contracts that should not own things.
 * @author Remco Bloemen <[email protected]π.com>
 * @dev Solves a class of errors where a contract accidentally becomes owner of Ether, Tokens or
 * Owned contracts. See respective base contracts for details.
 */
contract NoOwner is HasNoEther, HasNoTokens, HasNoContracts {
}

/*
 * @title MerkleProof
 * @dev Merkle proof verification based on
 * https://github.com/ameensol/merkle-tree-solidity/blob/master/src/MerkleProof.sol
 */
library MerkleProof {
  /*
   * @dev Verifies a Merkle proof proving the existence of a leaf in a Merkle tree. Assumes that each pair of leaves
   * and each pair of pre-images is sorted.
   * @param _proof Merkle proof containing sibling hashes on the branch from the leaf to the root of the Merkle tree
   * @param _root Merkle root
   * @param _leaf Leaf of Merkle tree
   */
  function verifyProof(
    bytes32[] _proof,
    bytes32 _root,
    bytes32 _leaf
  )
    internal
    pure
    returns (bool)
  {
    bytes32 computedHash = _leaf;

    for (uint256 i = 0; i < _proof.length; i++) {
      bytes32 proofElement = _proof[i];

      if (computedHash < proofElement) {
        // Hash(current computed hash + current element of the proof)
        computedHash = keccak256(abi.encodePacked(computedHash, proofElement));
      } else {
        // Hash(current element of the proof + current computed hash)
        computedHash = keccak256(abi.encodePacked(proofElement, computedHash));
      }
    }

    // Check if the computed hash (root) is equal to the provided root
    return computedHash == _root;
  }
}

/**
 * @title Pausable
 * @dev Base contract which allows children to implement an emergency stop mechanism.
 */
contract Pausable is Ownable {
  event Pause();
  event Unpause();

  bool public paused = false;


  /**
   * @dev Modifier to make a function callable only when the contract is not paused.
   */
  modifier whenNotPaused() {
    require(!paused);
    _;
  }

  /**
   * @dev Modifier to make a function callable only when the contract is paused.
   */
  modifier whenPaused() {
    require(paused);
    _;
  }

  /**
   * @dev called by the owner to pause, triggers stopped state
   */
  function pause() onlyOwner whenNotPaused public {
    paused = true;
    emit Pause();
  }

  /**
   * @dev called by the owner to unpause, returns to normal state
   */
  function unpause() onlyOwner whenPaused public {
    paused = false;
    emit Unpause();
  }
}

/**
 * @title Roles
 * @author Francisco Giordano (@frangio)
 * @dev Library for managing addresses assigned to a Role.
 * See RBAC.sol for example usage.
 */
library Roles {
  struct Role {
    mapping (address => bool) bearer;
  }

  /**
   * @dev give an address access to this role
   */
  function add(Role storage role, address addr)
    internal
  {
    role.bearer[addr] = true;
  }

  /**
   * @dev remove an address' access to this role
   */
  function remove(Role storage role, address addr)
    internal
  {
    role.bearer[addr] = false;
  }

  /**
   * @dev check if an address has this role
   * // reverts
   */
  function check(Role storage role, address addr)
    view
    internal
  {
    require(has(role, addr));
  }

  /**
   * @dev check if an address has this role
   * @return bool
   */
  function has(Role storage role, address addr)
    view
    internal
    returns (bool)
  {
    return role.bearer[addr];
  }
}

/**
 * @title RBAC (Role-Based Access Control)
 * @author Matt Condon (@Shrugs)
 * @dev Stores and provides setters and getters for roles and addresses.
 * Supports unlimited numbers of roles and addresses.
 * See //contracts/mocks/RBACMock.sol for an example of usage.
 * This RBAC method uses strings to key roles. It may be beneficial
 * for you to write your own implementation of this interface using Enums or similar.
 * It's also recommended that you define constants in the contract, like ROLE_ADMIN below,
 * to avoid typos.
 */
contract RBAC {
  using Roles for Roles.Role;

  mapping (string => Roles.Role) private roles;

  event RoleAdded(address indexed operator, string role);
  event RoleRemoved(address indexed operator, string role);

  /**
   * @dev reverts if addr does not have role
   * @param _operator address
   * @param _role the name of the role
   * // reverts
   */
  function checkRole(address _operator, string _role)
    view
    public
  {
    roles[_role].check(_operator);
  }

  /**
   * @dev determine if addr has role
   * @param _operator address
   * @param _role the name of the role
   * @return bool
   */
  function hasRole(address _operator, string _role)
    view
    public
    returns (bool)
  {
    return roles[_role].has(_operator);
  }

  /**
   * @dev add a role to an address
   * @param _operator address
   * @param _role the name of the role
   */
  function addRole(address _operator, string _role)
    internal
  {
    roles[_role].add(_operator);
    emit RoleAdded(_operator, _role);
  }

  /**
   * @dev remove a role from an address
   * @param _operator address
   * @param _role the name of the role
   */
  function removeRole(address _operator, string _role)
    internal
  {
    roles[_role].remove(_operator);
    emit RoleRemoved(_operator, _role);
  }

  /**
   * @dev modifier to scope access to a single role (uses msg.sender as addr)
   * @param _role the name of the role
   * // reverts
   */
  modifier onlyRole(string _role)
  {
    checkRole(msg.sender, _role);
    _;
  }

  /**
   * @dev modifier to scope access to a set of roles (uses msg.sender as addr)
   * @param _roles the names of the roles to scope access to
   * // reverts
   *
   * @TODO - when solidity supports dynamic arrays as arguments to modifiers, provide this
   *  see: https://github.com/ethereum/solidity/issues/2467
   */
  // modifier onlyRoles(string[] _roles) {
  //     bool hasAnyRole = false;
  //     for (uint8 i = 0; i < _roles.length; i++) {
  //         if (hasRole(msg.sender, _roles[i])) {
  //             hasAnyRole = true;
  //             break;
  //         }
  //     }

  //     require(hasAnyRole);

  //     _;
  // }
}

/**
 * @title Whitelist
 * @dev The Whitelist contract has a whitelist of addresses, and provides basic authorization control functions.
 * This simplifies the implementation of "user permissions".
 */
contract Whitelist is Ownable, RBAC {
  string public constant ROLE_WHITELISTED = "whitelist";

  /**
   * @dev Throws if operator is not whitelisted.
   * @param _operator address
   */
  modifier onlyIfWhitelisted(address _operator) {
    checkRole(_operator, ROLE_WHITELISTED);
    _;
  }

  /**
   * @dev add an address to the whitelist
   * @param _operator address
   * @return true if the address was added to the whitelist, false if the address was already in the whitelist
   */
  function addAddressToWhitelist(address _operator)
    onlyOwner
    public
  {
    addRole(_operator, ROLE_WHITELISTED);
  }

  /**
   * @dev getter to determine if address is in whitelist
   */
  function whitelist(address _operator)
    public
    view
    returns (bool)
  {
    return hasRole(_operator, ROLE_WHITELISTED);
  }

  /**
   * @dev add addresses to the whitelist
   * @param _operators addresses
   * @return true if at least one address was added to the whitelist,
   * false if all addresses were already in the whitelist
   */
  function addAddressesToWhitelist(address[] _operators)
    onlyOwner
    public
  {
    for (uint256 i = 0; i < _operators.length; i++) {
      addAddressToWhitelist(_operators[i]);
    }
  }

  /**
   * @dev remove an address from the whitelist
   * @param _operator address
   * @return true if the address was removed from the whitelist,
   * false if the address wasn't in the whitelist in the first place
   */
  function removeAddressFromWhitelist(address _operator)
    onlyOwner
    public
  {
    removeRole(_operator, ROLE_WHITELISTED);
  }

  /**
   * @dev remove addresses from the whitelist
   * @param _operators addresses
   * @return true if at least one address was removed from the whitelist,
   * false if all addresses weren't in the whitelist in the first place
   */
  function removeAddressesFromWhitelist(address[] _operators)
    onlyOwner
    public
  {
    for (uint256 i = 0; i < _operators.length; i++) {
      removeAddressFromWhitelist(_operators[i]);
    }
  }

}

contract MerkleDrops is Pausable, Whitelist {

  bytes32 public rootHash;
  ERC20 public token;
  mapping(bytes32 => bool) public redeemed;

  constructor(bytes32 _rootHash, address _tokenAddress) {
    rootHash = _rootHash;
    token = ERC20(_tokenAddress);
    super.addAddressToWhitelist(msg.sender);
  }

  function constructLeaf(uint256 index, address recipient, uint256 amount) constant returns(bytes32) {
    bytes32 node = keccak256(abi.encodePacked(index, recipient, amount));
    return node;
  }

  function isProofValid(bytes32[] _proof, bytes32 _node) public constant returns(bool){
    bool isValid = MerkleProof.verifyProof(_proof, rootHash, _node);
    return isValid;
  }

  function redeemTokens(uint256 index , uint256 amount, bytes32[] _proof) whenNotPaused public returns(bool) {
    bytes32 node = constructLeaf(index, msg.sender, amount);
    require(!redeemed[node]);
    require(isProofValid(_proof, node));
    redeemed[node] = true;
    token.transfer(msg.sender, amount);
  }

  function withdrawTokens(ERC20 _token) public onlyIfWhitelisted(msg.sender) {
    _token.transfer(msg.sender, _token.balanceOf(this));
  }

  function changeRoot(bytes32 _rootHash) public onlyIfWhitelisted(msg.sender) {
    rootHash = _rootHash;
  }
}
