# Supplementary material for: A study of blockchain-based liquidity cross-chain model
Source: PLoS One. 2024 Jun 11;19(6):e0302145. doi: 10.1371/journal.pone.0302145 (PMC11166350; doi:10.1371/journal.pone.0302145)
Supplement: S1 Dataset — (ZIP) [file pone.0302145.s001.zip › Dataset/ether strict equality (SE)/474.sol]

pragma solidity ^0.4.24;

/**
 * @title SafeMath
 * @dev Math operations with safety checks that throw on error
 */
library SafeMath {

    /**
     * @dev Multiplies two numbers, throws on overflow.
     */
    function mul(uint256 a, uint256 b) internal pure returns(uint256 c) {
        // Gas optimization: this is cheaper than asserting 'a' not being zero, but the
        // benefit is lost if 'b' is also tested.
        // See: https://github.com/OpenZeppelin/openzeppelin-solidity/pull/522
        if (a == 0) {
            return 0;
        }

        c = a * b;
        assert(c / a == b);
        return c;
    }

    /**
     * @dev Integer division of two numbers, truncating the quotient.
     */
    function div(uint256 a, uint256 b) internal pure returns(uint256) {
        // assert(b > 0); // Solidity automatically throws when dividing by 0
        // uint256 c = a / b;
        // assert(a == b * c + a % b); // There is no case in which this doesn't hold
        return a / b;
    }

    /**
     * @dev Subtracts two numbers, throws on overflow (i.e. if subtrahend is greater than minuend).
     */
    function sub(uint256 a, uint256 b) internal pure returns(uint256) {
        assert(b <= a);
        return a - b;
    }

    /**
     * @dev Adds two numbers, throws on overflow.
     */
    function add(uint256 a, uint256 b) internal pure returns(uint256 c) {
        c = a + b;
        assert(c >= a);
        return c;
    }
}

/**
 * @title Ownable
 * @dev The Ownable contract has an owner address, and provides basic authorization control
 * functions, this simplifies the implementation of "user permissions".
 */
contract Ownable {
    
    address public owner;
  
    /**
    * @dev The Ownable constructor sets the original `owner` of the contract to the sender
    * account.
    */
    constructor() public {
        owner = msg.sender;
    }

    /**
    * @dev Throws if called by any account other than the owner.
    */
    modifier onlyOwner() {
        require(msg.sender == owner);
        _;
    }

}

/**
 * @title Pausable
 * @dev Base contract which allows children to implement an emergency stop mechanism.
 */
contract Pausable is Ownable {
    event Pause();
    event Unpause();

    bool public paused = false;

    /**
    * @dev Modifier to make a function callable only when the contract is not paused.
    */
    modifier whenNotPaused() {
        require(!paused, "Contract Paused. Events/Transaction Paused until Further Notice");
        _;
    }

    /**
    * @dev Modifier to make a function callable only when the contract is paused.
    */
    modifier whenPaused() {
        require(paused, "Contract Functionality Resumed");
        _;
    }

    /**
    * @dev called by the owner to pause, triggers stopped state
    */
    function pause() onlyOwner whenNotPaused public {
        paused = true;
        emit Pause();
    }

    /**
    * @dev called by the owner to unpause, returns to normal state
    */
    function unpause() onlyOwner whenPaused public {
        paused = false;
        emit Unpause();
    }
}

contract StandardToken is Pausable {

    using SafeMath for uint256;

    string public name;
    string public symbol;
    uint8 public decimals;
    uint256 supply;
    uint256 public initialSupply;
    uint256 public totalSupply;

    mapping (address => uint256) balances;
    mapping (address => mapping (address => uint256)) internal allowed;

    event Transfer(address indexed from, address indexed to, uint256 value);
    event Approval(address indexed owner, address indexed spender, uint256 value);

    constructor() public {
        name = "Firetoken";
        symbol = "FPWR";
        decimals = 18;
        supply = 1800000000;
        initialSupply = supply * (10 ** uint256(decimals));

        totalSupply = initialSupply;
        balances[owner] = totalSupply;

        bountyTransfers();
    }

    function bountyTransfers() internal {

        address marketingReserve;
        address devteamReserve;
        address bountyReserve;
        address teamReserve;

        uint256 marketingToken;
        uint256 devteamToken;
        uint256 bountyToken;
        uint256 teamToken;

        marketingReserve = 0x00Fe8117437eeCB51782b703BD0272C14911ECdA;
        bountyReserve = 0x0089F23EeeCCF6bd677C050E59697D1f6feB6227;
        teamReserve = 0x00FD87f78843D7580a4c785A1A5aaD0862f6EB19;
        devteamReserve = 0x005D4Fe4DAf0440Eb17bc39534929B71a2a13F48;

        marketingToken = ( totalSupply * 10 ) / 100;
        bountyToken = ( totalSupply * 10 ) / 100;
        teamToken = ( totalSupply * 26 ) / 100;
        devteamToken = ( totalSupply * 10 ) / 100;

        balances[msg.sender] = totalSupply - marketingToken - teamToken - devteamToken - bountyToken;
        balances[teamReserve] = teamToken;
        balances[devteamReserve] = devteamToken;
        balances[bountyReserve] = bountyToken;
        balances[marketingReserve] = marketingToken;

        emit Transfer(msg.sender, marketingReserve, marketingToken);
        emit Transfer(msg.sender, bountyReserve, bountyToken);
        emit Transfer(msg.sender, teamReserve, teamToken);
        emit Transfer(msg.sender, devteamReserve, devteamToken);
    }

    /**
    * @dev Transfer token for a specified address
    * @param _to The address to transfer to.
    * @param _value The amount to be transferred.
    */
    function transfer(address _to, uint256 _value) public whenNotPaused returns (bool) {
        require(_value <= balances[msg.sender]);
        require(_to != address(0));

        balances[msg.sender] = balances[msg.sender].sub(_value);
        balances[_to] = balances[_to].add(_value);
        emit Transfer(msg.sender, _to, _value);
        return true;
    }

    /**
    * @dev Gets the balance of the specified address.
    * @param _owner The address to query the the balance of.
    * @return An uint256 representing the amount owned by the passed address.
    */
    function balanceOf(address _owner) public view whenNotPaused returns (uint256) {
        return balances[_owner];
    }

    /**
    * @dev Transfer tokens from one address to another
    * @param _from address The address which you want to send tokens from
    * @param _to address The address which you want to transfer to
    * @param _value uint256 the amount of tokens to be transferred
    */
    function transferFrom( address _from, address _to, uint256 _value ) public whenNotPaused returns (bool) {
        require(_value <= balances[_from]);
        require(_value <= allowed[_from][msg.sender]);
        require(_to != address(0));

        balances[_from] = balances[_from].sub(_value);
        balances[_to] = balances[_to].add(_value);
        allowed[_from][msg.sender] = allowed[_from][msg.sender].sub(_value);
        emit Transfer(_from, _to, _value);
        return true;
    }

    /**
    * @dev Approve the passed address to spend the specified amount of tokens on behalf of msg.sender.
    * Beware that changing an allowance with this method brings the risk that someone may use both the old
    * and the new allowance by unfortunate transaction ordering. One possible solution to mitigate this
    * race condition is to first reduce the spender's allowance to 0 and set the desired value afterwards:
    * https://github.com/ethereum/EIPs/issues/20#issuecomment-263524729
    * @param _spender The address which will spend the funds.
    * @param _value The amount of tokens to be spent.
    */
    function approve(address _spender, uint256 _value) public whenNotPaused returns (bool) {
        allowed[msg.sender][_spender] = _value;
        emit Approval(msg.sender, _spender, _value);
        return true;
    }

    /**
    * @dev Function to check the amount of tokens that an owner allowed to a spender.
    * @param _owner address The address which owns the funds.
    * @param _spender address The address which will spend the funds.
    * @return A uint256 specifying the amount of tokens still available for the spender.
    */
    function allowance(address _owner, address _spender) public view whenNotPaused returns (uint256) {
        return allowed[_owner][_spender];
    }

    /**
    * @dev Increase the amount of tokens that an owner allowed to a spender.
    * approve should be called when allowed[_spender] == 0. To increment
    * allowed value is better to use this function to avoid 2 calls (and wait until
    * the first transaction is mined)
    * From MonolithDAO Token.sol
    * @param _spender The address which will spend the funds.
    * @param _addedValue The amount of tokens to increase the allowance by.
    */
    function increaseApproval( address _spender, uint256 _addedValue ) public whenNotPaused returns (bool) {
        allowed[msg.sender][_spender] = ( allowed[msg.sender][_spender].add(_addedValue));
        emit Approval(msg.sender, _spender, allowed[msg.sender][_spender]);
        return true;
    }

    /**
    * @dev Decrease the amount of tokens that an owner allowed to a spender.
    * approve should be called when allowed[_spender] == 0. To decrement
    * allowed value is better to use this function to avoid 2 calls (and wait until
    * the first transaction is mined)
    * From MonolithDAO Token.sol
    * @param _spender The address which will spend the funds.
    * @param _subtractedValue The amount of tokens to decrease the allowance by.
    */
    function decreaseApproval( address _spender, uint256 _subtractedValue ) public whenNotPaused returns (bool) {
        uint256 oldValue = allowed[msg.sender][_spender];
        if (_subtractedValue >= oldValue) {
            allowed[msg.sender][_spender] = 0;
        } else {
            allowed[msg.sender][_spender] = oldValue.sub(_subtractedValue);
        }
        emit Approval(msg.sender, _spender, allowed[msg.sender][_spender]);
        return true;
    }

}

contract Firetoken is StandardToken {

    using SafeMath for uint256;

    mapping (address => uint256) public freezed;

    event Burn(address indexed burner, uint256 value);
    event Mint(address indexed to, uint256 amount);
    event Withdraw(address indexed _from, address indexed _to, uint256 _value);
    event Freeze(address indexed from, uint256 value);
    event Unfreeze(address indexed from, uint256 value);

    /**
    * @dev Burns a specific amount of tokens.
    * @param _value The amount of token to be burned.
    */
    function burn(uint256 _value) public onlyOwner whenNotPaused {
        _burn(msg.sender, _value);
    }

    function _burn(address _who, uint256 _value) internal {
        require(_value <= balances[_who]);
        // no need to require value <= totalSupply, since that would imply the
        // sender's balance is greater than the totalSupply, which *should* be an assertion failure
        balances[_who] = balances[_who].sub(_value);
        totalSupply = totalSupply.sub(_value);
        emit Burn(_who, _value);
        emit Transfer(_who, address(0), _value);
    }

    function burnFrom(address _from, uint256 _value) public onlyOwner whenNotPaused {
        require(_value <= allowed[_from][msg.sender]);
        // Should https://github.com/OpenZeppelin/zeppelin-solidity/issues/707 be accepted,
        // this function needs to emit an event with the updated approval.
        allowed[_from][msg.sender] = allowed[_from][msg.sender].sub(_value);
        _burn(_from, _value);
    }

    /**
    * @dev Function to mint tokens
    * @param _to The address that will receive the minted tokens.
    * @param _amount The amount of tokens to mint.
    * @return A boolean that indicates if the operation was successful.
    */
    function mint(address _to, uint256 _amount) public onlyOwner whenNotPaused returns (bool) {
        totalSupply = totalSupply.add(_amount);
        balances[_to] = balances[_to].add(_amount);
        emit Mint(_to, _amount);
        emit Transfer(address(0), _to, _amount);
        return true;
    }

    function freeze(address _spender,uint256 _value) public onlyOwner whenNotPaused returns (bool success) {
        require(_value < balances[_spender]);
        require(_value >= 0); 
        balances[_spender] = balances[_spender].sub(_value);                     
        freezed[_spender] = freezed[_spender].add(_value);                               
        emit Freeze(_spender, _value);
        return true;
    }
	
    function unfreeze(address _spender,uint256 _value) public onlyOwner whenNotPaused returns (bool success) {
        require(freezed[_spender] < _value);
        require(_value <= 0); 
        freezed[_spender] = freezed[_spender].sub(_value);                      
        balances[_spender] = balances[_spender].add(_value);
        emit Unfreeze(_spender, _value);
        return true;
    }
    
    function withdrawEther(address _account) public onlyOwner whenNotPaused payable returns (bool success) {
        _account.transfer(address(this).balance);

        emit Withdraw(this, _account, address(this).balance);
        return true;
    }

    function() public payable {
        
    }

}
