# Supplementary material for: A study of blockchain-based liquidity cross-chain model
Source: PLoS One. 2024 Jun 11;19(6):e0302145. doi: 10.1371/journal.pone.0302145 (PMC11166350; doi:10.1371/journal.pone.0302145)
Supplement: S1 Dataset — (ZIP) [file pone.0302145.s001.zip › Dataset/ether strict equality (SE)/1240.sol]

pragma solidity ^0.4.24;

library SafeMath {
    function mul(uint256 a, uint256 b) internal pure returns (uint256) {
        uint256 c = a * b;
        assert(a == 0 || c / a == b);
        return c;
    }

    function div(uint256 a, uint256 b) internal pure returns (uint256) {
        // assert(b > 0); // Solidity automatically throws when dividing by 0
        uint256 c = a / b;
        // assert(a == b * c + a % b); // There is no case in which this doesn't hold
        return c;
    }

    function sub(uint256 a, uint256 b) internal pure returns (uint256) {
        assert(b <= a);
        return a - b;
    }

    function add(uint256 a, uint256 b) internal pure returns (uint256) {
        uint256 c = a + b;
        assert(c >= a);
        return c;
    }

}

contract ERC20 {
    uint256 public totalSupply;

    bool public transfersEnabled;

    function balanceOf(address _owner) public constant returns (uint256 balance);

    function transfer(address _to, uint256 _value) public returns (bool success);

    function transferFrom(address _from, address _to, uint256 _value) public returns (bool success);

    function approve(address _spender, uint256 _value) public returns (bool success);

    function allowance(address _owner, address _spender) public constant returns (uint256 remaining);

    event Transfer(address indexed _from, address indexed _to, uint256 _value);

    event Approval(address indexed _owner, address indexed _spender, uint256 _value);
}

contract ERC223Basic {
    uint256 public totalSupply;

    bool public transfersEnabled;

    function balanceOf(address who) public view returns (uint256);

    function transfer(address to, uint256 value) public returns (bool);

    function transfer(address to, uint256 value, bytes data) public;

    event Transfer(address indexed from, address indexed to, uint256 value, bytes data);

}

contract ERC223ReceivingContract {
    /**
     * @dev Standard ERC223 function that will handle incoming token transfers.
     *
     * @param _from  Token sender address.
     * @param _value Amount of tokens.
     * @param _data  Transaction metadata.
     */
    function tokenFallback(address _from, uint _value, bytes _data) public;
}

contract ERC223Token is ERC223Basic {
    using SafeMath for uint256;

    mapping(address => uint256) balances; // List of user balances.

    /**
    * @dev protection against short address attack
    */
    modifier onlyPayloadSize(uint numwords) {
        assert(msg.data.length == numwords * 32 + 4);
        _;
    }

    /**
     * @dev Transfer the specified amount of tokens to the specified address.
     *      Invokes the `tokenFallback` function if the recipient is a contract.
     *      The token transfer fails if the recipient is a contract
     *      but does not implement the `tokenFallback` function
     *      or the fallback function to receive funds.
     *
     * @param _to    Receiver address.
     * @param _value Amount of tokens that will be transferred.
     * @param _data  Transaction metadata.
     */
    function transfer(address _to, uint _value, bytes _data) public onlyPayloadSize(3) {
        // Standard function transfer similar to ERC20 transfer with no _data .
        // Added due to backwards compatibility reasons .
        uint codeLength;
        require(_to != address(0));
        require(_value <= balances[msg.sender]);
        require(transfersEnabled);

        assembly {
        // Retrieve the size of the code on target address, this needs assembly .
            codeLength := extcodesize(_to)
        }

        balances[msg.sender] = balances[msg.sender].sub(_value);
        balances[_to] = balances[_to].add(_value);
        if(codeLength>0) {
            ERC223ReceivingContract receiver = ERC223ReceivingContract(_to);
            receiver.tokenFallback(msg.sender, _value, _data);
        }
        emit Transfer(msg.sender, _to, _value, _data);
    }

    /**
     * @dev Transfer the specified amount of tokens to the specified address.
     *      This function works the same with the previous one
     *      but doesn't contain `_data` param.
     *      Added due to backwards compatibility reasons.
     *
     * @param _to    Receiver address.
     * @param _value Amount of tokens that will be transferred.
     */
    function transfer(address _to, uint _value) public onlyPayloadSize(2) returns(bool) {
        uint codeLength;
        bytes memory empty;
        require(_to != address(0));
        require(_value <= balances[msg.sender]);
        require(transfersEnabled);

        assembly {
        // Retrieve the size of the code on target address, this needs assembly .
            codeLength := extcodesize(_to)
        }

        balances[msg.sender] = balances[msg.sender].sub(_value);
        balances[_to] = balances[_to].add(_value);
        if(codeLength>0) {
            ERC223ReceivingContract receiver = ERC223ReceivingContract(_to);
            receiver.tokenFallback(msg.sender, _value, empty);
        }
        emit Transfer(msg.sender, _to, _value, empty);
        return true;
    }


    /**
     * @dev Returns balance of the `_owner`.
     *
     * @param _owner   The address whose balance will be returned.
     * @return balance Balance of the `_owner`.
     */
    function balanceOf(address _owner) public constant returns (uint256 balance) {
        return balances[_owner];
    }
}

contract StandardToken is ERC20, ERC223Token {

    mapping(address => mapping(address => uint256)) internal allowed;

    /**
     * @dev Transfer tokens from one address to another
     * @param _from address The address which you want to send tokens from
     * @param _to address The address which you want to transfer to
     * @param _value uint256 the amount of tokens to be transferred
     */
    function transferFrom(address _from, address _to, uint256 _value) public onlyPayloadSize(3) returns (bool) {
        require(_to != address(0));
        require(_value <= balances[_from]);
        require(_value <= allowed[_from][msg.sender]);
        require(transfersEnabled);

        balances[_from] = balances[_from].sub(_value);
        balances[_to] = balances[_to].add(_value);
        allowed[_from][msg.sender] = allowed[_from][msg.sender].sub(_value);
        emit Transfer(_from, _to, _value);
        return true;
    }

    /**
     * @dev Approve the passed address to spend the specified amount of tokens on behalf of msg.sender.
     *
     * Beware that changing an allowance with this method brings the risk that someone may use both the old
     * and the new allowance by unfortunate transaction ordering. One possible solution to mitigate this
     * race condition is to first reduce the spender's allowance to 0 and set the desired value afterwards:
     * https://github.com/ethereum/EIPs/issues/20#issuecomment-263524729
     * @param _spender The address which will spend the funds.
     * @param _value The amount of tokens to be spent.
     */
    function approve(address _spender, uint256 _value) public returns (bool) {
        allowed[msg.sender][_spender] = _value;
        emit Approval(msg.sender, _spender, _value);
        return true;
    }

    /**
     * @dev Function to check the amount of tokens that an owner allowed to a spender.
     * @param _owner address The address which owns the funds.
     * @param _spender address The address which will spend the funds.
     * @return A uint256 specifying the amount of tokens still available for the spender.
     */
    function allowance(address _owner, address _spender) public onlyPayloadSize(2) constant returns (uint256 remaining) {
        return allowed[_owner][_spender];
    }

    /**
     * approve should be called when allowed[_spender] == 0. To increment
     * allowed value is better to use this function to avoid 2 calls (and wait until
     * the first transaction is mined)
     * From MonolithDAO Token.sol
     */
    function increaseApproval(address _spender, uint _addedValue) public returns (bool success) {
        allowed[msg.sender][_spender] = allowed[msg.sender][_spender].add(_addedValue);
        emit Approval(msg.sender, _spender, allowed[msg.sender][_spender]);
        return true;
    }

    function decreaseApproval(address _spender, uint _subtractedValue) public returns (bool success) {
        uint oldValue = allowed[msg.sender][_spender];
        if (_subtractedValue > oldValue) {
            allowed[msg.sender][_spender] = 0;
        } else {
            allowed[msg.sender][_spender] = oldValue.sub(_subtractedValue);
        }
        emit Approval(msg.sender, _spender, allowed[msg.sender][_spender]);
        return true;
    }

}

contract TaurusPay is StandardToken {

    string public constant name = "TaurusPay";
    string public constant symbol = "TAPT";
    uint8 public constant decimals = 18;
    uint256 public constant INITIAL_SUPPLY = 950 * 10**6 * (10**uint256(decimals));
    address public owner;
    mapping (address => bool) public contractUsers;
    bool public mintingFinished;
    uint256 public tokenAllocated = 0;
    // list of valid claim
    mapping (address => uint) public countClaimsToken;

    uint256 public priceToken = 950000;
    uint256 public priceClaim = 0.0005 ether;
    uint256 public numberClaimToken = 200 * (10**uint256(decimals));
    uint256 public startTimeDay = 50400;
    uint256 public endTimeDay = 51300;

    event OwnerChanged(address indexed previousOwner, address indexed newOwner);
    event TokenPurchase(address indexed beneficiary, uint256 value, uint256 amount);
    event TokenLimitReached(uint256 tokenRaised, uint256 purchasedToken);
    event MinWeiLimitReached(address indexed sender, uint256 weiAmount);
    event Mint(address indexed to, uint256 amount);
    event MintFinished();

    constructor(address _owner) public {
        totalSupply = INITIAL_SUPPLY;
        owner = _owner;
        //owner = msg.sender; // for test's
        balances[owner] = INITIAL_SUPPLY;
        transfersEnabled = true;
        mintingFinished = false;
    }

    // fallback function can be used to buy tokens
    function() payable public {
        buyTokens(msg.sender);
    }

    function buyTokens(address _investor) public payable returns (uint256){
        require(_investor != address(0));
        uint256 weiAmount = msg.value;
        uint256 tokens = validPurchaseTokens(weiAmount);
        if (tokens == 0) {revert();}
        tokenAllocated = tokenAllocated.add(tokens);
        mint(_investor, tokens, owner);

        emit TokenPurchase(_investor, weiAmount, tokens);
        owner.transfer(weiAmount);
        return tokens;
    }

    function validPurchaseTokens(uint256 _weiAmount) public returns (uint256) {
        uint256 addTokens = _weiAmount.mul(priceToken);
        if (_weiAmount < 0.01 ether) {
            emit MinWeiLimitReached(msg.sender, _weiAmount);
            return 0;
        }
        if (tokenAllocated.add(addTokens) > balances[owner]) {
            emit TokenLimitReached(tokenAllocated, addTokens);
            return 0;
        }
        return addTokens;
    }

    modifier onlyOwner() {
        require(msg.sender == owner);
        _;
    }

    modifier canMint() {
        require(!mintingFinished);
        _;
    }

    /**
     * @dev Function to stop minting new tokens.
     * @return True if the operation was successful.
     */
    function finishMinting() onlyOwner canMint public returns (bool) {
        mintingFinished = true;
        emit MintFinished();
        return true;
    }

    function changeOwner(address _newOwner) onlyOwner public returns (bool){
        require(_newOwner != address(0));
        emit OwnerChanged(owner, _newOwner);
        owner = _newOwner;
        return true;
    }

    function enableTransfers(bool _transfersEnabled) onlyOwner public {
        transfersEnabled = _transfersEnabled;
    }

    /**
     * @dev Function to mint tokens
     * @param _to The address that will receive the minted tokens.
     * @param _amount The amount of tokens to mint.
     * @return A boolean that indicates if the operation was successful.
     */
    function mint(address _to, uint256 _amount, address _owner) canMint internal returns (bool) {
        require(_to != address(0));
        require(_amount <= balances[owner]);
        require(!mintingFinished);
        balances[_to] = balances[_to].add(_amount);
        balances[_owner] = balances[_owner].sub(_amount);
        emit Mint(_to, _amount);
        emit Transfer(_owner, _to, _amount);
        return true;
    }

    function claim() canMint public payable returns (bool) {
        uint256 currentTime = now;
        //currentTime = 1540037100; //for test's
        require(validPurchaseTime(currentTime));
        require(msg.value >= priceClaim);
        address beneficiar = msg.sender;
        require(beneficiar != address(0));
        require(!mintingFinished);

        uint256 amount = calcAmount(beneficiar);
        require(amount <= balances[owner]);

        balances[beneficiar] = balances[beneficiar].add(amount);
        balances[owner] = balances[owner].sub(amount);
        tokenAllocated = tokenAllocated.add(amount);
        owner.transfer(msg.value);
        emit Mint(beneficiar, amount);
        emit Transfer(owner, beneficiar, amount);
        return true;
    }

    //function calcAmount(address _beneficiar) canMint public returns (uint256 amount) { //for test's
    function calcAmount(address _beneficiar) canMint internal returns (uint256 amount) {
        if (countClaimsToken[_beneficiar] == 0) {
            countClaimsToken[_beneficiar] = 1;
        }
        if (countClaimsToken[_beneficiar] >= 22) {
            return 0;
        }
        uint step = countClaimsToken[_beneficiar];
        amount = numberClaimToken.mul(105 - 5*step).div(100);
        countClaimsToken[_beneficiar] = countClaimsToken[_beneficiar].add(1);
    }

    function validPurchaseTime(uint256 _currentTime) canMint public view returns (bool) {
        uint256 dayTime = _currentTime % 1 days;
        if (startTimeDay <= dayTime && dayTime <=  endTimeDay) {
            return true;
        }
        return false;
    }

    function changeTime(uint256 _newStartTimeDay, uint256 _newEndTimeDay) public {
        require(0 < _newStartTimeDay && 0 < _newEndTimeDay);
        startTimeDay = _newStartTimeDay;
        endTimeDay = _newEndTimeDay;
    }

    /**
     * Peterson's Law Protection
     * Claim tokens
     */
    function claimTokensToOwner(address _token) public onlyOwner {
        if (_token == 0x0) {
            owner.transfer(address(this).balance);
            return;
        }
        TaurusPay token = TaurusPay(_token);
        uint256 balance = token.balanceOf(this);
        token.transfer(owner, balance);
        emit Transfer(_token, owner, balance);
    }

    function setPriceClaim(uint256 _newPriceClaim) external onlyOwner {
        require(_newPriceClaim > 0);
        priceClaim = _newPriceClaim;
    }

    function setNumberClaimToken(uint256 _newNumClaimToken) external onlyOwner {
        require(_newNumClaimToken > 0);
        numberClaimToken = _newNumClaimToken;
    }

}
