# Supplementary material for: A study of blockchain-based liquidity cross-chain model
Source: PLoS One. 2024 Jun 11;19(6):e0302145. doi: 10.1371/journal.pone.0302145 (PMC11166350; doi:10.1371/journal.pone.0302145)
Supplement: S1 Dataset — (ZIP) [file pone.0302145.s001.zip › Dataset/ether strict equality (SE)/267.sol]

pragma solidity ^0.4.23;
/**
 * @title SafeMath
 * @dev Math operations with safety checks that throw on error
 */
library SafeMath {
  /**
  * @dev Multiplies two numbers, throws on overflow.
  */
  function mul(uint256 a, uint256 b) internal pure returns (uint256 c) {
    // Gas optimization: this is cheaper than asserting 'a' not being zero, but the
    // benefit is lost if 'b' is also tested.
    // See: https://github.com/OpenZeppelin/openzeppelin-solidity/pull/522
    if (a == 0) {
      return 0;
    }
    c = a * b;
    assert(c / a == b);
    return c;
  }
  /**
  * @dev Integer division of two numbers, truncating the quotient.
  */
  function div(uint256 a, uint256 b) internal pure returns (uint256) {
    // assert(b > 0); // Solidity automatically throws when dividing by 0
    // uint256 c = a / b;
    // assert(a == b * c + a % b); // There is no case in which this doesn't hold
    return a / b;
  }
  /**
  * @dev Subtracts two numbers, throws on overflow (i.e. if subtrahend is greater than minuend).
  */
  function sub(uint256 a, uint256 b) internal pure returns (uint256) {
    assert(b <= a);
    return a - b;
  }
  /**
  * @dev Adds two numbers, throws on overflow.
  */
  function add(uint256 a, uint256 b) internal pure returns (uint256 c) {
    c = a + b;
    assert(c >= a);
    return c;
  }
}
/**
 * @title Ownable
 * @dev The Ownable contract has an owner address, and provides basic authorization control
 * functions, this simplifies the implementation of "user permissions".
 */
contract Ownable 
{
  address public owner;
  event OwnershipRenounced(address indexed previousOwner);
  event OwnershipTransferred(
    address indexed previousOwner,
    address indexed newOwner
  );
  /**
   * @dev The Ownable constructor sets the original `owner` of the contract to the sender
   * account.
   */
  constructor() public {
    owner = msg.sender;
  }
  /**
   * @dev Throws if called by any account other than the owner.
   */
  modifier onlyOwner() {
    require(msg.sender == owner);
    _;
  }
  /**
   * @dev Allows the current owner to transfer control of the contract to a newOwner.
   * @param _newOwner The address to transfer ownership to.
   */
  function transferOwnership(address _newOwner) public onlyOwner {
    _transferOwnership(_newOwner);
  }
  /**
   * @dev Transfers control of the contract to a newOwner.
   * @param _newOwner The address to transfer ownership to.
   */
  function _transferOwnership(address _newOwner) internal {
    require(_newOwner != address(0));
    emit OwnershipTransferred(owner, _newOwner);
    owner = _newOwner;
  }
}
/**
 * @title Pausable
 * @dev Base contract which allows children to implement an emergency stop mechanism.
 */
contract Pausable is Ownable 
{
  event Pause();
  event Unpause();
  bool public paused = false;
  /**
   * @dev Modifier to make a function callable only when the contract is not paused.
   */
  modifier whenNotPaused() {
    require(!paused);
    _;
  }
  /**
   * @dev Modifier to make a function callable only when the contract is paused.
   */
  modifier whenPaused() {
    require(paused);
    _;
  }
  /**
   * @dev called by the owner to pause, triggers stopped state
   */
  function pause() onlyOwner whenNotPaused public {
    paused = true;
    emit Pause();
  }
  /**
   * @dev called by the owner to unpauseunpause, returns to normal state
   */
  function unpause() onlyOwner whenPaused public {
    paused = false;
    emit Unpause();
  }
}
/**
 * @title ERC20Basic
 * @dev Simpler version of ERC20 interface
 * @dev see https://github.com/ethereum/EIPs/issues/179
 */
contract ERC20Basic 
{
  function totalSupply() public view returns (uint256);
  function balanceOf(address who) public view returns (uint256);
  function transfer(address to, uint256 value) public returns (bool);
  event Transfer(address indexed from, address indexed to, uint256 value);
}
/**
 * @title ERC20 interface
 * @dev see https://github.com/ethereum/EIPs/issues/20
 */
contract ERC20 is ERC20Basic 
{
  function allowance(address owner, address spender) public view returns (uint256);
  function transferFrom(address from, address to, uint256 value) public returns (bool);
  function approve(address spender, uint256 value) public returns (bool);
  event Approval(
    address indexed owner,
    address indexed spender,
    uint256 value
  );
}
/**
 * @title Basic token
 * @dev Basic version of StandardToken, with no allowances.
 */
contract BasicToken is ERC20Basic 
{
  using SafeMath for uint256;
  mapping(address => uint256) balances;
  uint256 totalSupply_;
  /**
  * @dev total number of tokens in existence
  */
  function totalSupply() public view returns (uint256) {
    return totalSupply_;
  }
  /**
  * @dev transfer token for a specified address
  * @param _to The address to transfer to.
  * @param _value The amount to be transferred.
  */
  function transfer(address _to, uint256 _value) public returns (bool) {
    require(_to != address(0));
    require(_value <= balances[msg.sender]);
    balances[msg.sender] = balances[msg.sender].sub(_value);
    balances[_to] = balances[_to].add(_value);
    emit Transfer(msg.sender, _to, _value);
    return true;
  }
  /**
  * @dev Gets the balance of the specified address.
  * @param _owner The address to query the the balance of.
  * @return An uint256 representing the amount owned by the passed address.
  */
  function balanceOf(address _owner) public view returns (uint256) {
    return balances[_owner];
  }
}
/**
 * @title Standard ERC20 token
 * @dev Implementation of the basic standard token.
 * @dev https://github.com/ethereum/EIPs/issues/20
 * @dev Based on code by FirstBlood: https://github.com/Firstbloodio/token/blob/master/smart_contract/FirstBloodToken.sol
 */
contract StandardToken is ERC20, BasicToken 
{
  mapping (address => mapping (address => uint256)) internal allowed;
  /**
   * @dev Transfer tokens from one address to another
   * @param _from address The address which you want to send tokens from
   * @param _to address The address which you want to transfer to
   * @param _value uint256 the amount of tokens to be transferred
   */
  function transferFrom(address _from, address _to, uint256 _value) public returns (bool) {
    require(_to != address(0));
    require(_value <= balances[_from]);
    require(_value <= allowed[_from][msg.sender]);
    balances[_from] = balances[_from].sub(_value);
    balances[_to] = balances[_to].add(_value);
    allowed[_from][msg.sender] = allowed[_from][msg.sender].sub(_value);
    emit Transfer(_from, _to, _value);
    return true;
  }
  /**
   * @dev Approve the passed address to spend the specified amount of tokens on behalf of msg.sender.
   *
   * Beware that changing an allowance with this method brings the risk that someone may use both the old
   * and the new allowance by unfortunate transaction ordering. One possible solution to mitigate this
   * race condition is to first reduce the spender's allowance to 0 and set the desired value afterwards:
   * https://github.com/ethereum/EIPs/issues/20#issuecomment-263524729
   * @param _spender The address which will spend the funds.
   * @param _value The amount of tokens to be spent.
   */
  function approve(address _spender, uint256 _value) public returns (bool) {
    require((_value == 0) || (allowed[msg.sender][_spender] == 0));
    allowed[msg.sender][_spender] = _value;
    emit Approval(msg.sender, _spender, _value);
    return true;
  }
  /**
   * @dev Function to check the amount of tokens that an owner allowed to a spender.
   * @param _owner address The address which owns the funds.
   * @param _spender address The address which will spend the funds.
   * @return A uint256 specifying the amount of tokens still available for the spender.
   */
  function allowance(address _owner, address _spender) public view returns (uint256) {
    return allowed[_owner][_spender];
  }
  /**
   * @dev Increase the amount of tokens that an owner allowed to a spender.
   *
   * approve should be called when allowed[_spender] == 0. To increment
   * allowed value is better to use this function to avoid 2 calls (and wait until
   * the first transaction is mined)
   * From MonolithDAO Token.sol
   * @param _spender The address which will spend the funds.
   * @param _addedValue The amount of tokens to increase the allowance by.
   */
  function increaseApproval(address _spender, uint256 _addedValue) public returns (bool) {
    allowed[msg.sender][_spender] = (allowed[msg.sender][_spender].add(_addedValue));
    emit Approval(msg.sender, _spender, allowed[msg.sender][_spender]);
    return true;
  }
  /**
   * @dev Decrease the amount of tokens that an owner allowed to a spender.
   *
   * approve should be called when allowed[_spender] == 0. To decrement
   * allowed value is better to use this function to avoid 2 calls (and wait until
   * the first transaction is mined)
   * From MonolithDAO Token.sol
   * @param _spender The address which will spend the funds.
   * @param _subtractedValue The amount of tokens to decrease the allowance by.
   */
  function decreaseApproval(address _spender, uint256 _subtractedValue) public returns (bool) {
    uint256 oldValue = allowed[msg.sender][_spender];
    if (_subtractedValue > oldValue) {
      allowed[msg.sender][_spender] = 0;
    } else {
      allowed[msg.sender][_spender] = oldValue.sub(_subtractedValue);
    }
    emit Approval(msg.sender, _spender, allowed[msg.sender][_spender]);
    return true;
  }
}
/**
 * @title Pausable token
 * @dev StandardToken modified with pausable transfers.
 **/
contract PausableToken is StandardToken, Pausable 
{
  function transfer(address _to, uint256 _value) public whenNotPaused returns (bool) {
    return super.transfer(_to, _value);
  }
  function transferFrom(address _from, address _to, uint256 _value) public whenNotPaused returns (bool) {
    return super.transferFrom(_from, _to, _value);
  }
  function approve(address _spender, uint256 _value) public whenNotPaused returns (bool) {
    return super.approve(_spender, _value);
  }
  function increaseApproval(address _spender, uint256 _addedValue) public whenNotPaused returns (bool success) {
    return super.increaseApproval(_spender, _addedValue);
  }
  function decreaseApproval(address _spender, uint256 _subtractedValue) public whenNotPaused returns (bool success) {
    return super.decreaseApproval(_spender, _subtractedValue);
  }
}
/**
 * @title Frozenable Token
 * @dev Illegal address that can be frozened.
 */
contract FrozenableToken is PausableToken
{
    mapping (address => bool) public frozenAccount;
    event FrozenFunds(address indexed to, bool frozen);
    modifier whenNotFrozen(address _who) {
      require(!frozenAccount[msg.sender] && !frozenAccount[_who]);
      _;
    }
    function freezeAccount(address _to, bool _freeze) public onlyOwner {
        require(_to != address(0));
        frozenAccount[_to] = _freeze;
        emit FrozenFunds(_to, _freeze);
    }

    function transfer(address _to, uint256 _value) public whenNotFrozen(_to) returns (bool) {
      return super.transfer(_to, _value);
    }
    function transferFrom(address _from, address _to, uint256 _value) public whenNotFrozen(_to) whenNotFrozen(_from) returns (bool) {
      return super.transferFrom(_from, _to, _value);
    }
    function approve(address _spender, uint256 _value) public whenNotFrozen(_spender) returns (bool) {
      return super.approve(_spender, _value);
    }
    function increaseApproval(address _spender, uint256 _addedValue) public whenNotFrozen(_spender) returns (bool success) {
      return super.increaseApproval(_spender, _addedValue);
    }
    function decreaseApproval(address _spender, uint256 _subtractedValue) public whenNotFrozen(_spender) returns (bool success) {
      return super.decreaseApproval(_spender, _subtractedValue);
    }
}

/**
 * @title TokenDestructible:
 * @author Remco Bloemen <[email protected]π.com>
 * @dev Base contract that can be destroyed by owner. All funds in contract including
 * listed tokens will be sent to the owner.
 */
contract TokenDestructible is Ownable,FrozenableToken {

  constructor() public payable { }

  /**
   * @notice Terminate contract and refund to owner
   * @param _tokens List of addresses of ERC20 or ERC20Basic token contracts to
   refund.
   * @notice The called token contracts could try to re-enter this contract. Only
   supply token contracts you trust.
   */
  function destroy(address[] _tokens) public onlyOwner {

    // Transfer tokens to owner
    for (uint256 i = 0; i < _tokens.length; i++) {
      ERC20Basic token = ERC20Basic(_tokens[i]);
      uint256 balance = token.balanceOf(this);
      token.transfer(owner, balance);
    }

    // Transfer Eth to owner and terminate contract
    selfdestruct(owner);
  }
}
/**
 * @title WuKong Token
 */
contract WuKongChain is PausableToken, FrozenableToken, TokenDestructible 
{
    string public name = "WuKongChain";
    string public symbol = "WKC";
    uint256 public decimals = 4;
    uint256 INITIAL_SUPPLY = 1000000000 * (10 ** uint256(decimals));
    /**
     * @dev Initializes the total release
     */
    constructor() public {
        totalSupply_ = INITIAL_SUPPLY;
        balances[msg.sender] = totalSupply_;
        emit Transfer(address(0), msg.sender, totalSupply_);
    }
}
