# Supplementary material for: A study of blockchain-based liquidity cross-chain model
Source: PLoS One. 2024 Jun 11;19(6):e0302145. doi: 10.1371/journal.pone.0302145 (PMC11166350; doi:10.1371/journal.pone.0302145)
Supplement: S1 Dataset — (ZIP) [file pone.0302145.s001.zip › Dataset/ether strict equality (SE)/28.sol]

pragma solidity ^0.4.16;

contract owned {
    address public owner;

    function owned() public {
        owner = msg.sender;
    }

    modifier onlyOwner {
        require(msg.sender == owner);
        _;
    }

    function transferOwnership(address newOwner) onlyOwner public {
        owner = newOwner;
    }
}

interface tokenRecipient { function receiveApproval(address _from, uint256 _value, address _token, bytes _extraData) public; }

contract TokenSBT {
    string public name;
    string public symbol;
    uint8 public decimals;
    uint256 public totalSupply;

    mapping (address => uint256) public balanceOf;
    mapping (address => mapping (address => uint256)) public allowance;

    event Transfer(address indexed from, address indexed to, uint256 value);

    event Burn(address indexed from, uint256 value);

    function TokenSBT() public {
        decimals = 8;
        totalSupply = 10000000000 * 10 ** uint256(decimals);  
        balanceOf[msg.sender] = totalSupply;                
        name = 'Sobit Token';                         
        symbol = 'SBT';
    }

    /**
     * Internal transfer, only can be called by this contract
     */
    function _transfer(address _from, address _to, uint _value) internal {
        require(_to != 0x0);
        require(balanceOf[_from] >= _value);
        require(balanceOf[_to] + _value > balanceOf[_to]);
        uint previousBalances = balanceOf[_from] + balanceOf[_to];
        balanceOf[_from] -= _value;
        balanceOf[_to] += _value;
        Transfer(_from, _to, _value);
        assert(balanceOf[_from] + balanceOf[_to] == previousBalances);
    }

    /**
     * Transfer tokens
     *
     * Send `_value` tokens to `_to` from your account
     *
     * @param _to The address of the recipient
     * @param _value the amount to send
     */
    function transfer(address _to, uint256 _value) public {
        _transfer(msg.sender, _to, _value);
    }

    /**
     * Transfer tokens from other address
     *
     * Send `_value` tokens to `_to` in behalf of `_from`
     *
     * @param _from The address of the sender
     * @param _to The address of the recipient
     * @param _value the amount to send
     */
    function transferFrom(address _from, address _to, uint256 _value) public returns (bool success) {
        require(_value <= allowance[_from][msg.sender]);   
        allowance[_from][msg.sender] -= _value;
        _transfer(_from, _to, _value);
        return true;
    }

    /**
     * Set allowance for other address
     *
     * Allows `_spender` to spend no more than `_value` tokens in your behalf
     *
     * @param _spender The address authorized to spend
     * @param _value the max amount they can spend
     */
    function approve(address _spender, uint256 _value) public
        returns (bool success) {
        allowance[msg.sender][_spender] = _value;
        return true;
    }

    /**
     * Set allowance for other address and notify
     *
     * Allows `_spender` to spend no more than `_value` tokens in your behalf, and then ping the contract about it
     *
     * @param _spender The address authorized to spend
     * @param _value the max amount they can spend
     * @param _extraData some extra information to send to the approved contract
     */
    function approveAndCall(address _spender, uint256 _value, bytes _extraData)
        public
        returns (bool success) {
        tokenRecipient spender = tokenRecipient(_spender);
        if (approve(_spender, _value)) {
            spender.receiveApproval(msg.sender, _value, this, _extraData);
            return true;
        }
    }

    /**
     * Destroy tokens
     *
     * Remove `_value` tokens from the system irreversibly
     *
     * @param _value the amount of money to burn
     */
    function burn(uint256 _value) public returns (bool success) {
        require(balanceOf[msg.sender] >= _value);   // Check if the sender has enough
        balanceOf[msg.sender] -= _value;            // Subtract from the sender
        totalSupply -= _value;                      // Updates totalSupply
        Burn(msg.sender, _value);
        return true;
    }

    /**
     * Destroy tokens from other account
     *
     * Remove `_value` tokens from the system irreversibly on behalf of `_from`.
     *
     * @param _from the address of the sender
     * @param _value the amount of money to burn
     */
    function burnFrom(address _from, uint256 _value) public returns (bool success) {
        require(balanceOf[_from] >= _value);                // Check if the targeted balance is enough
        require(_value <= allowance[_from][msg.sender]);    // Check allowance
        balanceOf[_from] -= _value;                         // Subtract from the targeted balance
        allowance[_from][msg.sender] -= _value;             // Subtract from the sender's allowance
        totalSupply -= _value;                              // Update totalSupply
        Burn(_from, _value);
        return true;
    }
}


contract MyShareToken is owned, TokenSBT{

    uint256 public sellPrice;
    uint256 public buyPrice;

    mapping (address => bool) public frozenAccount;

    /* This generates a public event on the blockchain that will notify clients */
    event FrozenFunds(address target, bool frozen);

    /* Initializes contract with initial supply tokens to the creator of the contract */
    function MyShareToken() TokenSBT() public {}

    /* Internal transfer, only can be called by this contract */
    function _transfer(address _from, address _to, uint _value) internal {
        require (_to != 0x0);                               // Prevent transfer to 0x0 address. Use burn() instead
        require (balanceOf[_from] >= _value);               // Check if the sender has enough
        require (balanceOf[_to] + _value > balanceOf[_to]); // Check for overflows
        require(!frozenAccount[_from]);                     // Check if sender is frozen
        require(!frozenAccount[_to]);                       // Check if recipient is frozen
        balanceOf[_from] -= _value;                         // Subtract from the sender
        balanceOf[_to] += _value;                           // Add the same to the recipient
        Transfer(_from, _to, _value);
    }

    /// @notice Create `mintedAmount` tokens and send it to `target`
    /// @param target Address to receive the tokens
    /// @param mintedAmount the amount of tokens it will receive
    function mintToken(address target, uint256 mintedAmount) onlyOwner public {
        balanceOf[target] += mintedAmount;
        totalSupply += mintedAmount;
        Transfer(0, this, mintedAmount);
        Transfer(this, target, mintedAmount);
    }

    /// @notice `freeze? Prevent | Allow` `target` from sending & receiving tokens
    /// @param target Address to be frozen
    /// @param freeze either to freeze it or not
    function freezeAccount(address target, bool freeze) onlyOwner public {
        frozenAccount[target] = freeze;
        FrozenFunds(target, freeze);
    }

    /// @notice Allow users to buy tokens for `newBuyPrice` eth and sell tokens for `newSellPrice` eth
    /// @param newSellPrice Price the users can sell to the contract
    /// @param newBuyPrice Price users can buy from the contract
    function setPrices(uint256 newSellPrice, uint256 newBuyPrice) onlyOwner public {
        sellPrice = newSellPrice;
        buyPrice = newBuyPrice;
    }

    /// @notice Buy tokens from contract by sending ether
    function buy() payable public {
        uint amount = msg.value / buyPrice;          
        _transfer(this, msg.sender, amount);
    }

    /// @notice Sell `amount` tokens to contract
    /// @param amount amount of tokens to be sold
    function sell(uint256 amount) public {
        require(this.balance >= amount * sellPrice); 
        _transfer(msg.sender, this, amount);    
        msg.sender.transfer(amount * sellPrice); 
    }
}
