# Supplementary material for: A study of blockchain-based liquidity cross-chain model
Source: PLoS One. 2024 Jun 11;19(6):e0302145. doi: 10.1371/journal.pone.0302145 (PMC11166350; doi:10.1371/journal.pone.0302145)
Supplement: S1 Dataset — (ZIP) [file pone.0302145.s001.zip › Dataset/ether strict equality (SE)/840.sol]

pragma solidity ^0.4.18;


// Ownable
contract Ownable {
  address public owner;
  event OwnershipTransferred(address indexed previousOwner, address indexed newOwner);

  function Ownable() public {
    owner = msg.sender;}

  modifier onlyOwner() {
    require(msg.sender == owner); _; } }


contract Crowdsale is Ownable {
  using SafeMath for uint256;

  ERC20 public token;
  address public wallet;
  uint256 public rate;
  uint256 public weiRaised;

  event TokenPurchase(address indexed purchaser, address indexed beneficiary, uint256 value, uint256 amount);

  function Crowdsale (uint256 _rate, address _wallet, ERC20 _token) public {
    require(_rate > 0);
    require(_wallet != address(0));
    require(_token != address(0));

    rate = _rate;
    wallet = _wallet;
    token = _token; }

  function () external payable {
    buyTokens(msg.sender);}


  function buyTokens(address _beneficiary) public payable {
    require(msg.value >= 0.001 ether);
    uint256 weiAmount = msg.value;
    _preValidatePurchase(_beneficiary, weiAmount);
    uint256 tokens = _getTokenAmount(weiAmount);
    weiRaised = weiRaised.add(weiAmount);
    _processPurchase(_beneficiary, tokens);
    TokenPurchase(msg.sender, _beneficiary, weiAmount, tokens);
    _updatePurchasingState(_beneficiary, weiAmount);
    _forwardFunds();
    _postValidatePurchase(_beneficiary, weiAmount); }

  function _preValidatePurchase(address _beneficiary, uint256 _weiAmount) internal {
    require(_beneficiary != address(0));
    require(_weiAmount != 0); }

  function _postValidatePurchase(address _beneficiary, uint256 _weiAmount) internal { }

  function _deliverTokens(address _beneficiary, uint256 _tokenAmount) internal {
    token.transfer(_beneficiary, _tokenAmount); }

  function _processPurchase(address _beneficiary, uint256 _tokenAmount) internal {
    _deliverTokens(_beneficiary, _tokenAmount); }

  function _updatePurchasingState(address _beneficiary, uint256 _weiAmount) internal { }

  function _getTokenAmount(uint256 _weiAmount) internal view returns (uint256) {
    return _weiAmount.mul(rate); }

  function _forwardFunds() internal {
    wallet.transfer(msg.value); }
   
// Used to end the Presale
  function TokenDestructible() public payable { }
  function destroy(address[] tokens) onlyOwner public {

// Transfer tokens to owner
    for (uint256 i = 0; i < tokens.length; i++) {
      ERC20Basic token = ERC20Basic(tokens[i]);
      uint256 balance = token.balanceOf(this);
      token.transfer(owner, balance);} 
    selfdestruct(owner); }}
    
  
  
// SafeMath    
library SafeMath {
  function mul(uint256 a, uint256 b) internal pure returns (uint256) {
    if (a == 0) {
      return 0; }
    uint256 c = a * b;
    assert(c / a == b);
    return c; }
    
  function div(uint256 a, uint256 b) internal pure returns (uint256) {
    uint256 c = a / b;
    return c; }
    
  function sub(uint256 a, uint256 b) internal pure returns (uint256) {
    assert(b <= a);
    return a - b; }
    
  function add(uint256 a, uint256 b) internal pure returns (uint256) {
    uint256 c = a + b;
    assert(c >= a);
    return c;}}
    
// ERC20Basic    
contract ERC20Basic {
  function totalSupply() public view returns (uint256);
  function balanceOf(address who) public view returns (uint256);
  function transfer(address to, uint256 value) public returns (bool);
  event Transfer(address indexed from, address indexed to, uint256 value);}

// ERC20
contract ERC20 is ERC20Basic {
  function allowance(address owner, address spender) public view returns (uint256);
  function transferFrom(address from, address to, uint256 value) public returns (bool);
  function approve(address spender, uint256 value) public returns (bool);
  event Approval(address indexed owner, address indexed spender, uint256 value);}
