# Supplementary material for: A study of blockchain-based liquidity cross-chain model
Source: PLoS One. 2024 Jun 11;19(6):e0302145. doi: 10.1371/journal.pone.0302145 (PMC11166350; doi:10.1371/journal.pone.0302145)
Supplement: S1 Dataset — (ZIP) [file pone.0302145.s001.zip › Dataset/ether strict equality (SE)/116.sol]

pragma solidity ^0.4.23;


contract ERC20Basic {
    function totalSupply() public view returns (uint256);
    function balanceOf(address who) public view returns (uint256);
    function transfer(address to, uint256 value) public returns (bool);
    event Transfer(address indexed from, address indexed to, uint256 value);
}

contract ERC20 is ERC20Basic {
    function allowance(address owner, address spender)
        public view returns (uint256);

    function transferFrom(address from, address to, uint256 value)
        public returns (bool);

    function approve(address spender, uint256 value) public returns (bool);
    event Approval(
    address indexed owner,
    address indexed spender,
    uint256 value
    );
}


library SafeMath {

    function mul(uint256 a, uint256 b) internal pure returns (uint256 c) {
        if (a == 0) {
            return 0;
        }
        c = a * b;
        assert(c / a == b);
        return c;
    }

    function div(uint256 a, uint256 b) internal pure returns (uint256) {
        return a / b;
    }

    function sub(uint256 a, uint256 b) internal pure returns (uint256) {
        assert(b <= a);
        return a - b;
    }

    function add(uint256 a, uint256 b) internal pure returns (uint256 c) {
        c = a + b;
        assert(c >= a);
        return c;
    }
}


contract BasicToken is ERC20Basic {
    using SafeMath for uint256;

    mapping(address => uint256) balances;

    uint256 totalSupply_;

    function totalSupply() public view returns (uint256) {
        return totalSupply_;
    }

    function transfer(address _to, uint256 _value) public returns (bool) {
        require(_to != address(0));
        require(_value <= balances[msg.sender]);

        balances[msg.sender] = balances[msg.sender].sub(_value);
        balances[_to] = balances[_to].add(_value);
        emit Transfer(msg.sender, _to, _value);
        return true;
    }
  
    function balanceOf(address _owner) public view returns (uint256) {
        return balances[_owner];
    }

}

contract BurnableToken is BasicToken {

    event Burn(address indexed burner, uint256 value);

  /**
   * @dev Burns a specific amount of tokens.
   * @param _value The amount of token to be burned.
   */
    function burn(uint256 _value) public {
        _burn(msg.sender, _value);
    }

    function _burn(address _who, uint256 _value) internal {
        require(_value <= balances[_who]);

        balances[_who] = balances[_who].sub(_value);
        totalSupply_ = totalSupply_.sub(_value);
        emit Burn(_who, _value);
        emit Transfer(_who, address(0), _value);
    }
}

contract StandardToken is ERC20, BasicToken {

    mapping (address => mapping (address => uint256)) internal allowed;

    function transferFrom(
        address _from,
        address _to,
        uint256 _value
    )
        public
        returns (bool)
    {
        require(_to != address(0));
        require(_value <= balances[_from]);
        require(_value <= allowed[_from][msg.sender]);

        balances[_from] = balances[_from].sub(_value);
        balances[_to] = balances[_to].add(_value);
        allowed[_from][msg.sender] = allowed[_from][msg.sender].sub(_value);
        emit Transfer(_from, _to, _value);
        return true;
    }


    function approve(address _spender, uint256 _value) public returns (bool) {
        allowed[msg.sender][_spender] = _value;
        emit Approval(msg.sender, _spender, _value);
        return true;
    }


    function allowance(
        address _owner,
        address _spender
    )
    public
    view
    returns (uint256)
    {
        return allowed[_owner][_spender];
    }


    function increaseApproval(
        address _spender,
        uint _addedValue
    )
    public
    returns (bool)
    {
        allowed[msg.sender][_spender] = (
        allowed[msg.sender][_spender].add(_addedValue));
        emit Approval(msg.sender, _spender, allowed[msg.sender][_spender]);
        return true;
    }


    function decreaseApproval(
        address _spender,
        uint _subtractedValue
    )
        public
        returns (bool)
    {
        uint oldValue = allowed[msg.sender][_spender];
        if (_subtractedValue > oldValue) {
            allowed[msg.sender][_spender] = 0;
        } else {
            allowed[msg.sender][_spender] = oldValue.sub(_subtractedValue);
        }
        emit Approval(msg.sender, _spender, allowed[msg.sender][_spender]);
        return true;
    }

}


contract NRXtoken is StandardToken, BurnableToken {
    string public constant name = "Neironix";
    string public constant symbol = "NRX";
    uint32 public constant decimals = 18;
    uint256 public INITIAL_SUPPLY = 140000000 * 1 ether;
    address public CrowdsaleAddress;
    bool public lockTransfers = false;

    event AcceptToken(address indexed from, uint256 value);

    constructor(address _CrowdsaleAddress) public {
        CrowdsaleAddress = _CrowdsaleAddress;
        totalSupply_ = INITIAL_SUPPLY;
        balances[msg.sender] = INITIAL_SUPPLY;      
    }
  
    modifier onlyOwner() {
        // only Crowdsale contract
        require(msg.sender == CrowdsaleAddress);
        _;
    }

     // Override
    function transfer(address _to, uint256 _value) public returns(bool){
        if (msg.sender != CrowdsaleAddress){
            require(!lockTransfers, "Transfers are prohibited in Crowdsale period");
        }
        return super.transfer(_to,_value);
    }

     // Override
    function transferFrom(address _from, address _to, uint256 _value) public returns(bool){
        if (msg.sender != CrowdsaleAddress){
            require(!lockTransfers, "Transfers are prohibited in Crowdsale period");
        }
        return super.transferFrom(_from,_to,_value);
    }

    /**
     * @dev function accept tokens from users as a payment for servises and burn their
     * @dev can run only from crowdsale contract
    */
    function acceptTokens(address _from, uint256 _value) public onlyOwner returns (bool){
        require (balances[_from] >= _value);
        balances[_from] = balances[_from].sub(_value);
        totalSupply_ = totalSupply_.sub(_value);
        emit AcceptToken(_from, _value);
        return true;
    }

    /**
     * @dev function transfer tokens from special address to users
     * @dev can run only from crowdsale contract
    */
    function transferTokensFromSpecialAddress(address _from, address _to, uint256 _value) public onlyOwner returns (bool){
        require (balances[_from] >= _value);
        balances[_from] = balances[_from].sub(_value);
        balances[_to] = balances[_to].add(_value);
        emit Transfer(_from, _to, _value);
        return true;
    }


    function lockTransfer(bool _lock) public onlyOwner {
        lockTransfers = _lock;
    }


    function() external payable {
        revert("The token contract don`t receive ether");
    }  
}


contract Ownable {
    address public owner;
    address candidate;

    constructor() public {
        owner = msg.sender;
    }

    modifier onlyOwner() {
        require(msg.sender == owner);
        _;
    }


    function transferOwnership(address newOwner) public onlyOwner {
        require(newOwner != address(0));
        candidate = newOwner;
    }

    function confirmOwnership() public {
        require(candidate == msg.sender);
        owner = candidate;
        delete candidate;
    }

}

contract ProjectFundAddress {
    //Address where stored project fund tokens- 7%
    function() external payable {
        // The contract don`t receive ether
        revert();
    } 
}


contract TeamAddress {
    //Address where stored command tokens- 10%
    //Withdraw tokens allowed only after 0.5 year
    function() external payable {
        // The contract don`t receive ether
        revert();
    } 
}

contract PartnersAddress {
    //Address where stored partners tokens- 10%
    //Withdraw tokens allowed only after 0.5 year
    function() external payable {
        // The contract don`t receive ether
        revert();
    } 
}

contract AdvisorsAddress {
    //Address where stored advisors tokens- 3,5%
    //Withdraw tokens allowed only after 0.5 year
    function() external payable {
        // The contract don`t receive ether
        revert();
    } 
}

contract BountyAddress {
    //Address where stored bounty tokens- 3%
    function() external payable {
        // The contract don`t receive ether
        revert();
    } 
}

/**
 * @title Crowdsale contract and burnable token ERC20
 */
contract Crowdsale is Ownable {
    using SafeMath for uint; 
    event LogStateSwitch(State newState);
    event Withdraw(address indexed from, address indexed to, uint256 amount);

    address myAddress = this;

    uint64 crowdSaleStartTime = 0;
    uint64 crowdSaleEndTime = 0;

    uint public  tokenRate = 942;  //tokens for 1 ether

    address public marketingProfitAddress = 0x0;
    address public neironixProfitAddress = 0x0;
    address public lawSupportProfitAddress = 0x0;
    address public hostingProfitAddress = 0x0;
    address public teamProfitAddress = 0x0;
    address public contractorsProfitAddress = 0x0;
    address public saasApiProfitAddress = 0x0;

    
    NRXtoken public token = new NRXtoken(myAddress);

    /**
    * @dev New address for hold tokens
    */
    ProjectFundAddress public holdAddress1 = new ProjectFundAddress();
    TeamAddress public holdAddress2 = new TeamAddress();
    PartnersAddress public holdAddress3 = new PartnersAddress();
    AdvisorsAddress public holdAddress4 = new AdvisorsAddress();
    BountyAddress public holdAddress5 = new BountyAddress();

    /**
     * @dev Create state of contract 
     */
    enum State { 
        Init,    
        CrowdSale,
        WorkTime
    }
        
    State public currentState = State.Init;

    modifier onlyInState(State state){ 
        require(state==currentState); 
        _; 
    }

    constructor() public {
        uint256 TotalTokens = token.INITIAL_SUPPLY().div(1 ether);
        // distribute tokens
        //Transer tokens to project fund address.  (7%)
        _transferTokens(address(holdAddress1), TotalTokens.mul(7).div(100));
        // Transer tokens to team address.  (10%)
        _transferTokens(address(holdAddress2), TotalTokens.div(10));
        // Transer tokens to partners address. (10%)
        _transferTokens(address(holdAddress3), TotalTokens.div(10));
        // Transer tokens to advisors address. (3.5%)
        _transferTokens(address(holdAddress4), TotalTokens.mul(35).div(1000));
        // Transer tokens to bounty address. (3%)
        _transferTokens(address(holdAddress5), TotalTokens.mul(3).div(100));
        
        /**
         * @dev Create periods
         * TokenSale between 01/09/2018 and 30/11/2018
         * Unix timestamp 01/09/2018 - 1535760000
        */


        crowdSaleStartTime = 1535760000;
        crowdSaleEndTime = crowdSaleStartTime + 91 days;
        
        
    }
    
    function setRate(uint _newRate) public onlyOwner {
        /**
         * @dev Enter the amount of tokens per 1 ether
         */
        tokenRate = _newRate;
    }

    function setMarketingProfitAddress(address _addr) public onlyOwner onlyInState(State.Init){
        require (_addr != address(0));
        marketingProfitAddress = _addr;
    }
    
    function setNeironixProfitAddress(address _addr) public onlyOwner onlyInState(State.Init){
        require (_addr != address(0));
        neironixProfitAddress = _addr;
    }

    function setLawSupportProfitAddress(address _addr) public onlyOwner onlyInState(State.Init){
        require (_addr != address(0));
        lawSupportProfitAddress = _addr;
    }
 
    function setHostingProfitAddress(address _addr) public onlyOwner onlyInState(State.Init){
        require (_addr != address(0));
        hostingProfitAddress = _addr;
    }
 
    function setTeamProfitAddress(address _addr) public onlyOwner onlyInState(State.Init){
        require (_addr != address(0));
        teamProfitAddress = _addr;
    }
    
    function setContractorsProfitAddress(address _addr) public onlyOwner onlyInState(State.Init){
        require (_addr != address(0));
        contractorsProfitAddress = _addr;
    }

    function setSaasApiProfitAddress(address _addr) public onlyOwner onlyInState(State.Init){
        require (_addr != address(0));
        saasApiProfitAddress = _addr;
    }
    
    function acceptTokensFromUsers(address _investor, uint256 _value) public onlyOwner{
        token.acceptTokens(_investor, _value); 
    }

    function transferTokensFromProjectFundAddress(address _investor, uint256 _value) public onlyOwner returns(bool){
        /**
         * @dev the function transfer tokens from ProjectFundAddress  to investor
         * not hold
         * the sum is entered in whole tokens (1 = 1 token)
         */

        uint256 value = _value;
        require (value >= 1);
        value = value.mul(1 ether);
        token.transferTokensFromSpecialAddress(address(holdAddress1), _investor, value); 
        return true;
    } 

    function transferTokensFromTeamAddress(address _investor, uint256 _value) public onlyOwner returns(bool){
        /**
         * @dev the function tranfer tokens from TeamAddress to investor
         * only after 182 days
         * the sum is entered in whole tokens (1 = 1 token)
         */
        uint256 value = _value;
        require (value >= 1);
        value = value.mul(1 ether);
        require (now >= crowdSaleEndTime + 182 days, "only after 182 days");
        token.transferTokensFromSpecialAddress(address(holdAddress2), _investor, value); 
        return true;
    } 
    
    function transferTokensFromPartnersAddress(address _investor, uint256 _value) public onlyOwner returns(bool){
        /**
         * @dev the function transfer tokens from PartnersAddress to investor
         * only after 182 days
         * the sum is entered in whole tokens (1 = 1 token)
         */
        uint256 value = _value;
        require (value >= 1);
        value = value.mul(1 ether);
        require (now >= crowdSaleEndTime + 91 days, "only after 91 days");
        token.transferTokensFromSpecialAddress(address(holdAddress3), _investor, value); 
        return true;
    } 
    
    function transferTokensFromAdvisorsAddress(address _investor, uint256 _value) public onlyOwner returns(bool){
        /**
         * @dev the function transfer tokens from AdvisorsAddress to investor
         * only after 182 days
         * the sum is entered in whole tokens (1 = 1 token)
         */
        uint256 value = _value;
        require (value >= 1);
        value = value.mul(1 ether);
        require (now >= crowdSaleEndTime + 91 days, "only after 91 days");
        token.transferTokensFromSpecialAddress(address(holdAddress4), _investor, value); 
        return true;
    }     
    
    function transferTokensFromBountyAddress(address _investor, uint256 _value) public onlyOwner returns(bool){
        /**
         * @dev the function transfer tokens from BountyAddress to investor
         * not hold
         * the sum is entered in whole tokens (1 = 1 token)
         */
        uint256 value = _value;
        require (value >= 1);
        value = value.mul(1 ether);
        token.transferTokensFromSpecialAddress(address(holdAddress5), _investor, value); 
        return true;
    }     


    function _transferTokens(address _newInvestor, uint256 _value) internal {
        require (_newInvestor != address(0));
        require (_value >= 1);
        uint256 value = _value;
        value = value.mul(1 ether);
        token.transfer(_newInvestor, value);
    }  

    function transferTokens(address _newInvestor, uint256 _value) public onlyOwner {
        /**
         * @dev the function transfer tokens to new investor
         * the sum is entered in whole tokens (1 = 1 token)
         */
        _transferTokens(_newInvestor, _value);
    }
    
    function setState(State _state) internal {
        currentState = _state;
        emit LogStateSwitch(_state);
    }

    function startSale() public onlyOwner onlyInState(State.Init) {
        require(uint64(now) > crowdSaleStartTime, "Sale time is not coming.");
        require(neironixProfitAddress != address(0));
        setState(State.CrowdSale);
        token.lockTransfer(true);
    }


    function finishCrowdSale() public onlyOwner onlyInState(State.CrowdSale) {
        /**
         * @dev the function is burn all unsolded tokens and unblock external token transfer
         */
        require (now > crowdSaleEndTime, "CrowdSale stage is not over");
        setState(State.WorkTime);
        token.lockTransfer(false);
        // burn all unsolded tokens
        token.burn(token.balanceOf(myAddress));
    }


    function blockExternalTransfer() public onlyOwner onlyInState (State.WorkTime){
        /**
         * @dev Blocking all external token transfer
         */
        require (token.lockTransfers() == false);
        token.lockTransfer(true);
    }

    function unBlockExternalTransfer() public onlyOwner onlyInState (State.WorkTime){
        /**
         * @dev Unblocking all external token transfer
         */
        require (token.lockTransfers() == true);
        token.lockTransfer(false);
    }


    function setBonus () public view returns(uint256) {
        /**
         * @dev calculation bonus
         */
        uint256 actualBonus = 0;
        if ((uint64(now) >= crowdSaleStartTime) && (uint64(now) < crowdSaleStartTime + 30 days)){
            actualBonus = 35;
        }
        if ((uint64(now) >= crowdSaleStartTime + 30 days) && (uint64(now) < crowdSaleStartTime + 61 days)){
            actualBonus = 15;
        }
        if ((uint64(now) >= crowdSaleStartTime + 61 days) && (uint64(now) < crowdSaleStartTime + 91 days)){
            actualBonus = 5;
        }
        return actualBonus;
    }

    function _withdrawProfit () internal {
        /**
         * @dev Distributing profit
         * the function start automatically every time when contract receive a payable transaction
         */
        
        uint256 marketingProfit = myAddress.balance.mul(30).div(100);   // 30%
        uint256 lawSupportProfit = myAddress.balance.div(20);           // 5%
        uint256 hostingProfit = myAddress.balance.div(20);              // 5%
        uint256 teamProfit = myAddress.balance.div(10);                 // 10%
        uint256 contractorsProfit = myAddress.balance.div(20);          // 5%
        uint256 saasApiProfit = myAddress.balance.div(20);              // 5%
        //uint256 neironixProfit =  myAddress.balance.mul(40).div(100); // 40% but not use. Just transfer all rest


        if (marketingProfitAddress != address(0)) {
            marketingProfitAddress.transfer(marketingProfit);
            emit Withdraw(msg.sender, marketingProfitAddress, marketingProfit);
        }
        
        if (lawSupportProfitAddress != address(0)) {
            lawSupportProfitAddress.transfer(lawSupportProfit);
            emit Withdraw(msg.sender, lawSupportProfitAddress, lawSupportProfit);
        }

        if (hostingProfitAddress != address(0)) {
            hostingProfitAddress.transfer(hostingProfit);
            emit Withdraw(msg.sender, hostingProfitAddress, hostingProfit);
        }

        if (teamProfitAddress != address(0)) {
            teamProfitAddress.transfer(teamProfit);
            emit Withdraw(msg.sender, teamProfitAddress, teamProfit);
        }

        if (contractorsProfitAddress != address(0)) {
            contractorsProfitAddress.transfer(contractorsProfit);
            emit Withdraw(msg.sender, contractorsProfitAddress, contractorsProfit);
        }

        if (saasApiProfitAddress != address(0)) {
            saasApiProfitAddress.transfer(saasApiProfit);
            emit Withdraw(msg.sender, saasApiProfitAddress, saasApiProfit);
        }

        require(neironixProfitAddress != address(0));
        uint myBalance = myAddress.balance;
        neironixProfitAddress.transfer(myBalance);
        emit Withdraw(msg.sender, neironixProfitAddress, myBalance);

    }
 
    function _saleTokens() internal returns(bool) {
        require(uint64(now) > crowdSaleStartTime, "Sale stage is not yet, Contract is init, do not accept ether."); 
         
        if (currentState == State.Init) {
            require(neironixProfitAddress != address(0),"At least one of profit addresses must be entered");
            setState(State.CrowdSale);
        }
        
        /**
         * @dev calculation length of periods, pauses, auto set next stage
         */
        if (uint64(now) > crowdSaleEndTime){
            require (false, "CrowdSale stage is passed - contract do not accept ether");
        }
        
        uint tokens = tokenRate.mul(msg.value);
        
        if (currentState == State.CrowdSale) {
            require (msg.value <= 250 ether, "Maximum 250 ether for transaction all CrowdSale period");
            require (msg.value >= 0.1 ether, "Minimum 0,1 ether for transaction all CrowdSale period");
        }
        
        tokens = tokens.add(tokens.mul(setBonus()).div(100));
        token.transfer(msg.sender, tokens);
        return true;
    }


    function() external payable {
        if (_saleTokens()) {
            _withdrawProfit();
        }
    }    

}
