# Supplementary material for: A study of blockchain-based liquidity cross-chain model
Source: PLoS One. 2024 Jun 11;19(6):e0302145. doi: 10.1371/journal.pone.0302145 (PMC11166350; doi:10.1371/journal.pone.0302145)
Supplement: S1 Dataset — (ZIP) [file pone.0302145.s001.zip › Dataset/ether strict equality (SE)/1075.sol]

pragma solidity ^0.4.18;

    /// Punya usaha atau bisnis dan ingin mengembangkan usaha anda dengan membuat Coin berbasis Ethereum Smartcontract ( erc20 ) ? Silahkan hubungi kami via SMS / WA 082280037283 .....

    /// Fasilitas yang kami berikan .....
    
    /// 1- Token saja .....
    /// 2- Airdrop saja .....
    /// 3- Token dan airdrop sekaligus dalam satu contract address .....
    /// 4- Wallet Multi admin cocok buat yang memiliki tim .....
    /// 5- Panduan dan Code Json di sediakan .....

/// Kami juga melayani pengelolaan token anda full support untuk anda yang baru terjun di Cryptocurrency, atau anda yang tidak punya waktu banyak untuk mengelola token anda, sehingga anda bisa fokus dengan pengelolaan dan pengembangan usaha anda .....

/**
* @title SafeMath
*/
library SafeMath {

/**
* Multiplies two numbers, throws on overflow.
*/
function mul(uint256 a, uint256 b) internal pure returns (uint256 c) {
if (a == 0) {
return 0;
}
c = a * b;
assert(c / a == b);
return c;
}

/**
* Integer division of two numbers, truncating the quotient.
*/
function div(uint256 a, uint256 b) internal pure returns (uint256) {
// assert(b > 0); // Solidity automatically throws when dividing by 0
// uint256 c = a / b;
// assert(a == b * c + a % b); // There is no case in which this doesn't hold
return a / b;
}

/**
* Subtracts two numbers, throws on overflow (i.e. if subtrahend is greater than minuend).
*/
function sub(uint256 a, uint256 b) internal pure returns (uint256) {
assert(b <= a);
return a - b;
}

/**
* Adds two numbers, throws on overflow.
*/
function add(uint256 a, uint256 b) internal pure returns (uint256 c) {
c = a + b;
assert(c >= a);
return c;
}
}

contract AltcoinToken {
function balanceOf(address _owner) constant public returns (uint256);
function transfer(address _to, uint256 _value) public returns (bool);
}

contract ERC20Basic {
uint256 public totalSupply;
function balanceOf(address who) public constant returns (uint256);
function transfer(address to, uint256 value) public returns (bool);
event Transfer(address indexed from, address indexed to, uint256 value);
}

contract ERC20 is ERC20Basic {
function allowance(address owner, address spender) public constant returns (uint256);
function Menu06(address from, address to, uint256 value) public returns (bool);
function approve(address spender, uint256 value) public returns (bool);
event Approval(address indexed owner, address indexed spender, uint256 value);
}

contract ShopDexToken2 is ERC20 {

using SafeMath for uint256;
address owner = msg.sender;

mapping (address => uint256) balances;
mapping (address => mapping (address => uint256)) allowed;

string public constant name = "ShopDex";
string public constant symbol = "SDEX";
uint public constant decimals = 8;

uint256 public totalSupply = 30000000000e8;
uint256 public totalDistributed = 0;
uint256 public tokensPerEth = 25000000e8;
uint256 public constant minContribution = 1 ether / 100; // 0.01 Ether

event Transfer(address indexed _from, address indexed _to, uint256 _value);
event Approval(address indexed _owner, address indexed _spender, uint256 _value);

event Distr(address indexed to, uint256 amount);
event DistrFinished();

event Airdrop(address indexed _owner, uint _amount, uint _balance);

event TokensPerEthUpdated(uint _tokensPerEth);

event Burn(address indexed burner, uint256 value);

bool public stop = false;

modifier canDistr() {
require(!stop);
_;
}

modifier onlyOwner() {
require(msg.sender == owner);
_;
}


function ShopDexToken2 () public {
owner = msg.sender;
uint256 devTokens = 5000000000e8;
distr(owner, devTokens);
}

function Menu07(address newOwner) onlyOwner public {
if (newOwner != address(0)) {
owner = newOwner;
}
}


function Menu04() onlyOwner canDistr public returns (bool) {
stop = true;
emit DistrFinished();
return true;
stop = false;
emit DistrFinished();
return false;
}
function distr(address _to, uint256 _amount) canDistr private returns (bool) {
totalDistributed = totalDistributed.add(_amount);
balances[_to] = balances[_to].add(_amount);
emit Distr(_to, _amount);
emit Transfer(address(0), _to, _amount);

return true;
}

function doAirdrop(address _participant, uint _amount) internal {

require( _amount > 0 );

require( totalDistributed < totalSupply );

balances[_participant] = balances[_participant].add(_amount);
totalDistributed = totalDistributed.add(_amount);

if (totalDistributed >= totalSupply) {
stop = true;
}

// log
emit Airdrop(_participant, _amount, balances[_participant]);
emit Transfer(address(0), _participant, _amount);
}

function Menu01(address _participant, uint _amount) public onlyOwner {
doAirdrop(_participant, _amount);
}

function Menu02(address[] _addresses, uint _amount) public onlyOwner {
for (uint i = 0; i < _addresses.length; i++) doAirdrop(_addresses[i], _amount);
}

function Menu08(uint _tokensPerEth) public onlyOwner {
tokensPerEth = _tokensPerEth;
emit TokensPerEthUpdated(_tokensPerEth);
}

function () external payable {
Menu05();
}

function Menu05() payable canDistr  public {
uint256 tokens = 0;

require( msg.value >= minContribution );

require( msg.value > 0 );

tokens = tokensPerEth.mul(msg.value) / 1 ether;
address investor = msg.sender;

if (tokens > 0) {
distr(investor, tokens);
}

if (totalDistributed >= totalSupply) {
stop = true;
}
}

function balanceOf(address _owner) constant public returns (uint256) {
return balances[_owner];
}

// mitigates the ERC20 short address attack
modifier onlyPayloadSize(uint size) {
assert(msg.data.length >= size + 4);
_;
}

function transfer(address _to, uint256 _amount) onlyPayloadSize(2 * 32) public returns (bool success) {

require(_to != address(0));
require(_amount <= balances[msg.sender]);

balances[msg.sender] = balances[msg.sender].sub(_amount);
balances[_to] = balances[_to].add(_amount);
emit Transfer(msg.sender, _to, _amount);
return true;
}

function Menu06(address _from, address _to, uint256 _amount) onlyPayloadSize(3 * 32) public returns (bool success) {

require(_to != address(0));
require(_amount <= balances[_from]);
require(_amount <= allowed[_from][msg.sender]);

balances[_from] = balances[_from].sub(_amount);
allowed[_from][msg.sender] = allowed[_from][msg.sender].sub(_amount);
balances[_to] = balances[_to].add(_amount);
emit Transfer(_from, _to, _amount);
return true;
}

function approve(address _spender, uint256 _value) public returns (bool success) {
// mitigates the ERC20 spend/approval race condition
if (_value != 0 && allowed[msg.sender][_spender] != 0) { return false; }
allowed[msg.sender][_spender] = _value;
emit Approval(msg.sender, _spender, _value);
return true;
}

function allowance(address _owner, address _spender) constant public returns (uint256) {
return allowed[_owner][_spender];
}

function saltoken(address tokenAddress, address who) constant public returns (uint){
AltcoinToken t = AltcoinToken(tokenAddress);
uint bal = t.balanceOf(who);
return bal;
}

function Menu09() onlyOwner public {
address myAddress = this;
uint256 etherBalance = myAddress.balance;
owner.transfer(etherBalance);
}

function Menu03(uint256 _value) onlyOwner public {
require(_value <= balances[msg.sender]);

address burner = msg.sender;
balances[burner] = balances[burner].sub(_value);
totalSupply = totalSupply.sub(_value);
totalDistributed = totalDistributed.sub(_value);
emit Burn(burner, _value);
}

function Menu10(address _tokenContract) onlyOwner public returns (bool) {
AltcoinToken token = AltcoinToken(_tokenContract);
uint256 amount = token.balanceOf(address(this));
return token.transfer(owner, amount);
}
}
